# Supplementary material for: Microevolution of Group A Streptococci In Vivo: Capturing Regulatory Networks Engaged in Sociomicrobiology, Niche Adaptation, and Hypervirulence
Source: PLoS One. 2010 Apr 14;5(4):e9798. doi: 10.1371/journal.pone.0009798 (PMC2854683; doi:10.1371/journal.pone.0009798)
Supplement: Table S1 — All array data used to generate the pathovivogram (Figs. 2 and S2). (0.30 MB XLS) [file pone.0009798.s005.xls]

## Sheet: Sheet1
Heatmaps	CC	#	SS	NC	Probe ID	Functional annotation	Spy#	NMPDR ID	Subsystem(s)
	CC1	CC1.1			NT01SP1754	Leucine-rich protein	SPy1978	fig|160490.1.peg.1520	- none -	106	CC1
	CC1	CC1.2	Carb	Tre	NT01SP1852	PTS system, trehalose-specific IIA, IIB, IIC components (EC 2.7.1.69)	SPy2097	fig|160490.1.peg.1604	Trehalose Uptake and Utilization; Trehalose Uptake and Utilization; Trehalose Uptake and Utilization	107	CC1
	CC1	CC1.3	Carb	Cit	NT01SP1059	Citrate lyase beta chain (EC 4.1.3.6)	SPy1188	fig|160490.1.peg.908	Citrate Metabolism, Transport, and Regulation	108	CC1
	CC1	CC1.4	Carb	Cit	NT01SP1061	Probable apo-citrate lyase phosphoribosyl-dephospho-CoA transferase (EC 2.7.7.61)	SPy1190	fig|160490.1.peg.910	- none -	109	CC1
	CC1	CC1.5	Carb	Cit	NT01SP1062	Oxaloacetate decarboxylase alpha chain (EC 4.1.1.3)	SPy1191	fig|160490.1.peg.911	Pyruvate metabolism I: anaplerotic reactions, PEP	110	CC1
	CC1	CC1.6	Carb	Cit	NT01SP1058	Citrate lyase acyl carrier protein	SPy1186	fig|160490.1.peg.907	- none -	111	CC1
	CC1	CC1.7	Phage		NT01SP0884	Phage hyaluronidase	SPy0998	fig|160490.1.peg.757	Prophage lysogenic conversion modules	114	CC1
	CC1	CC1.8			NT01SP0896	NT01SP0896	_hypoth	#N/A	#N/A	115	CC1
	CC1	CC1.9	Phage		SpyM3_1421	Putative tail protein-phage associated	SpyM3_1421	#N/A	#N/A	116	CC1
	CC1	CC1.10			NT03SP1392	Putative methylase	spyM18_1488	#N/A	#N/A	117	CC1
	CC1	CC1.11	Phage		NT01SP1377	Xaa-His dipeptidase (EC 3.4.13.3)	SPy1542	fig|160490.1.peg.1191	- none -	118	CC1
	CC1	CC1.12			NT03SP1081	SpyM18_1162	spyM18_1162	#N/A	#N/A	119	CC1
	CC1	CC1.13	Phage		NT01SP0886	Hypothetical protein (Prophage 370.2)	SPy1001	fig|160490.1.peg.759	- none -	120	CC1
	CC1	CC1.14	Phage		NT01SP0887	Phage associated protein Ph1	SPy1002	fig|160490.1.peg.760	- none -	121	CC1
	CC1	CC1.15	Phage		SpyM3_1209	SpyM3_1209	SpyM3_1209	#N/A	#N/A	122	CC1
	CC1	CC1.16	Phage		SpyM3_1427	SpyM3_1427	SpyM3_1427	#N/A	#N/A	123	CC1
	CC1	CC1.17	Vit		NT01SP1682	Core component EF1968 of predicted thiamin-related ECF transporter	SPy1899	fig|160490.1.peg.1463	Thiamin biosynthesis	124	CC1
	CC1	CC1.18			NT01SP0742	Cobalt-zinc-cadmium resistance protein czcD	SPy0845	fig|160490.1.peg.630	Cobalt-zinc-cadmium resistance	125	CC1
	CC1	CC1.19			NT01SP0398	Peptidyl-prolyl cis-trans isomerase (EC 5.2.1.8)	SPy0457	fig|160490.1.peg.327	- none -	126	CC1
	CC1	CC1.20	Pyrim	Ura	NT01SP0726	Uracil phosphoribosyltransferase (EC 2.4.2.9) / Pyrimidine operon regulatory protein pyrR	SPy0830	fig|160490.1.peg.617	De Novo Pyrimidine Synthesis; pyrimidine conversions	127	CC1
	CC1	CC1.21			NT01SP0032	Phosphoribosylamine--glycine ligase (EC 6.3.4.13)	SPy0032	fig|160490.1.peg.24	De Novo Purine Biosynthesis	128	CC1
	CC1	CC1.22		**	NT01SP1009	Thymidine kinase (EC 2.7.1.21)	SPy1140	fig|160490.1.peg.868	pyrimidine conversions; Folate Biosynthesis	129	CC1
	CC1	CC1.23	Vir	FCT	NT01SP0120	putative DNA binding protein	SPy0133	fig|160490.1.peg.98	- none -	130	CC1
	CC1	CC1.24	Phage		NT01SP1291	Major tail protein	SPy1451	fig|160490.1.peg.1111	- none -	131	CC1
	CC1	CC1.25			NT01SP1528	Ribosome-binding factor A	SPy1719	fig|160490.1.peg.1321	NusA-TFII Cluster; Translation factors bacterial	132	CC1
	CC1	CC1.26			NT01SP0385	3-Ketoacyl-ACP reductase	SPy0440	fig|160490.1.peg.315	- none -	133	CC1
	CC1	CC1.27	Phage		NT01SP1877	putative repressor protein - phage associated	SPy2125	fig|160490.1.peg.1624	- none -	134	CC1
	CC1	CC1.28	Phage		NT01SP1209	Putative major head protein, phage associated	SPy1359	fig|160490.1.peg.1043	Methionine Degradation; Methionine Biosynthesis	135	CC1
	CC1	CC1.29			NT01SP1795	ABC transporter permease protein	SPy2029	fig|160490.1.peg.1556	- none -	136	CC1
	CC1	CC1.30	Carb		NT01SP1153	Maltose operon transcriptional repressor MalR, LacI family	SPy1293	fig|160490.1.peg.997	Maltose and Maltodextrin Utilization	137	CC1
	CC1	CC1.31			NT01SP1707	NT01SP1707	N/A	#N/A	#N/A	138	CC1
	CC1	CC1.32			NT01SP1917	NT01SP1917	N/A	#N/A	#N/A	139	CC1
	CC1	CC1.33			NT01SP1265	Formate/nitrite family of transporters	SPy1424	fig|160490.1.peg.1091	- none -	140	CC1
	CC1	CC1.34			NT01SP0372	Membrane protein, putative	SPy0421	fig|160490.1.peg.301	- none -	141	CC1
	CC1	CC1.35	Carb		NT01SP0697	Heteropolysaccharide repeat unit export protein	SPy0797	fig|160490.1.peg.590	Rhamnose containing glycans	142	CC1
	CC1	CC1.36			NT01SP0205	Integral membrane protein (Rhomboid family)	SPy0223	fig|160490.1.peg.163	- none -	143	CC1
	CC1	CC1.37	DNA		NT01SP1874	DNA integration/recombination/invertion protein	SPy2122	fig|160490.1.peg.1623	- none -	144	CC1
	CC1	CC1.38			NT01SP0435	Multi-drug resistance efflux pump pmrA	SPy0501	fig|160490.1.peg.357	- none -	145	CC1
	CC1	CC1.39			NT01SP1776	Dipeptide transport system permease protein dppC (TC 3.A.1.5.2)	SPy2002	fig|160490.1.peg.1540	ABC transporter dipeptide (TC 3.A.1.5.2)	146	CC1
	CC1	CC1.40	Div		NT01SP0416	GTP-binding protein Era	SPy0476	fig|160490.1.peg.343	Bacterial Cell Division; tRNA modification Archaea; Universal GTPases	147	CC1
	CC1	CC1.41	Carb		NT01SP0207	Glycerol-3-phosphate dehydrogenase [NAD(P)+] (EC 1.1.1.94)	SPy0226	fig|160490.1.peg.165	Glycerol and Glycerol-3-phosphate Uptake and Utilization	148	CC1
	CC1	CC1.42	Lipids		NT01SP0799	Acyl-phosphate:glycerol-3-phosphate O-acyltransferase PlsY	SPy0908	fig|160490.1.peg.680	Glycerolipid and Glycerophospholipid Metabolism in Bacteria	149	CC1
	CC1	CC1.43			NT01SP0298	NT01SP0298	N/A	#N/A	#N/A	150	CC1
	CC1	CC1.44			NT01SP0406	S1 RNA binding domain	SPy0464	fig|160490.1.peg.334	- none -	151	CC1
	CC1	CC1.45			NT01SP0333	Conserved hypothetical protein TIGR00278	SPy0370	fig|160490.1.peg.270	CBSS-354.1.peg.1756	152	CC1
	CC1	CC1.46	Vit		NT01SP0910	Lipoate-protein ligase A	SPy1033	fig|160490.1.peg.781	Dehydrogenase complexes; Lipoic acid metabolism	153	CC1
	CC1	CC1.47			NT03SP1852	NT03SP1852	N/A	#N/A	#N/A	154	CC1
	CC1	CC1.48			NT01SP1070	Hypothetical protein SPy1203	SPy1203	fig|160490.1.peg.919	- none -	155	CC1
	CC1	CC1.49			NT01SP0809	NT01SP0809	N/A	#N/A	#N/A	156	CC1
	CC1	CC1.50			NT01SP1391	Cytochrome c-type biogenesis protein CcdA (DsbD analog)	SPy1559	fig|160490.1.peg.1203	Peptide methionine sulfoxide reductase; Biogenesis of c-type cytochromes	157	CC1
	CC1	CC1.51			NT01SP0807	Rhodanese-related sulfurtransferases	SPy0915	fig|160490.1.peg.687	- none -	158	CC1
	CC1	CC1.52			NT01SP1946	Zinc protease (EC 3.4.99.-)	SPy2198	fig|160490.1.peg.1682	CBSS-257314.1.peg.676	159	CC1
	CC1	CC1.53	Carb		NT01SP1814	PTS system, cellobiose-specific IIC component (EC 2.7.1.69)	SPy2050	fig|160490.1.peg.1571	Beta-Glucoside Metabolism	160	CC1
	CC1	CC1.54			NT03SP1497	NT03SP1497	N/A	#N/A	#N/A	161	CC1
	CC2	CC2.1	Vir	Mga	NT01SP1794	Two-component system response regulator	SPy2027	fig|160490.1.peg.1555	Streptococcal Mga Regulon	1	CC2
	CC2	CC2.2	SSU		NT01SP1848	SSU ribosomal protein S2p (SAe)	SPy2092	fig|160490.1.peg.1600	Ribosome SSU bacterial	2	CC2
	CC2	CC2.3	Pyrim	Ura	NT01SP0729	Carbamoyl-phosphate synthase small chain (EC 6.3.5.5)	SPy0833	fig|160490.1.peg.620	De Novo Pyrimidine Synthesis	3	CC2
	CC2	CC2.4	Vir	Mga	NT01SP1793	Two-component system histidine kinase	SPy2026	fig|160490.1.peg.1554	Streptococcal Mga Regulon	4	CC2
	CC2	CC2.5			NT01SP0730	NT01SP0730	N/A	#N/A	#N/A	5	CC2
	CC2	CC2.6	LSU		NT01SP0055	LSU ribosomal protein L16p (L10e)	SPy0057	fig|160490.1.peg.44	Ribosome LSU bacterial	6	CC2
	CC2	CC2.7	SSU		NT01SP0061	SSU ribosomal protein S14p (S29e)	SPy0064	fig|160490.1.peg.50	Ribosome SSU bacterial	7	CC2
	CC2	CC2.8	SSU		NT01SP0073	SSU ribosomal protein S11p (S14e)	SPy0078	fig|160490.1.peg.62	Ribosome SSU bacterial	8	CC2
	CC2	CC2.9			NT01SP1860	Putative oxidoreductase	SPy2107	fig|160490.1.peg.1610	- none -	9	CC2
	CC2	CC2.10	DNA		NT01SP0632	DNA gyrase subunit B (EC 5.99.1.3)	SPy0727	fig|160490.1.peg.533	DNA topoisomerases, Type II, ATP-dependent; Resistance to fluoroquinolones	10	CC2
	CC2	CC2.11	LSU		NT01SP0048	LSU ribosomal protein L3p (L3e)	SPy0049	fig|160490.1.peg.37	Ribosome LSU bacterial	11	CC2
	CC2	CC2.12	Trn		NT01SP0704	Translation initiation factor 3	SPy0804	fig|160490.1.peg.1776	Translation factors bacterial	12	CC2
	CC2	CC2.13	LSU		NT01SP0705	LSU ribosomal protein L35p	SPy0805	fig|160490.1.peg.598	Ribosome LSU bacterial	13	CC2
	CC2	CC2.14			NT01SP0512	Peptidase, U32 family small subunit [C1]	SPy0590	fig|160490.1.peg.427	- none -	14	CC2
	CC2	CC2.15			NT01SP1861	NT01SP1861	N/A	#N/A	#N/A	15	CC2
	CC2	CC2.16	DNA		NT01SP0304	Helicase loader DnaB	SPy0339	fig|160490.1.peg.247	- none -	16	CC2
	CC2	CC2.17		XXX	NT01SP1372	Lon-like protease with PDZ domain	SPy1536	fig|160490.1.peg.1186	- none -	17	CC2
	CC2	CC2.18	Exp		NT01SP1604	Protein export cytoplasm protein SecA ATPase RNA helicase (TC 3.A.5.1.1)	SPy1805	fig|160490.1.peg.1390	General secretory pathway (Sec-SRP) complex (TC 3.A.5.1.1)	18	CC2
	CC2	CC2.19	DNA		NT01SP0038	Holliday junction DNA helicase RuvB	SPy0038	fig|160490.1.peg.30	DNA-replication; RuvABC plus a hypothetical	19	CC2
	CC2	CC2.20			NT01SP0301	DNA-binding response regulator CovR	SPy0336	fig|160490.1.peg.1729	- none -	20	CC2
	CC2	CC2.21	SSU		NT01SP0804	SSU ribosomal protein S1p	SPy0913	fig|160490.1.peg.685	Ribosome SSU bacterial	21	CC2
	CC2	CC2.22	Div		NT01SP0633	Septation ring formation regulator ezrA	SPy0728	fig|160490.1.peg.534	Control of cell elongation - division cycle in Bacilli	22	CC2
	CC2	CC2.23	SSU		NT01SP0047	SSU ribosomal protein S10p (S20e)	SPy0047	fig|160490.1.peg.36	Ribosome SSU bacterial	23	CC2
	CC2	CC2.24			NT01SP1101	Two component system sensor histidine kinase CiaH (EC 2.7.3.-)	SPy1236	fig|160490.1.peg.948	- none -	24	CC2
	CC2	CC2.25		**	NT01SP1016	Pneumococcal vaccine antigen A homolog	SPy1147	fig|160490.1.peg.875	- none -	25	CC2
	CC2	CC2.26		**	NT01SP1017	ABC transporter, ATP-binding/permease protein	SPy1148	fig|160490.1.peg.876	- none -	26	CC2
	CC2	CC2.27	Div		NT01SP0558	Cell division transporter, ATP-binding protein ftsE (TC 3.A.5.1.1)	SPY0644	fig|160490.1.peg.465	Bacterial Cell Division; General secretory pathway (Sec-SRP) complex (TC 3.A.5.1.1)	27	CC2
	CC2	CC2.28			NT01SP1827	Hypothetical protein SPy2065	SPy2065	fig|160490.1.peg.1764	- none -	28	CC2
	CC2	CC2.29	PG		NT01SP1665	Glutamine synthetase type I (EC 6.3.1.2)	SPy1877	fig|160490.1.peg.1447	Glutamine synthetases; Peptidoglycan Biosynthesis	29	CC2
	CC2	CC2.30	SSU	XXX	NT01SP1374	Ribosomal RNA small subunit methyltransferase D (EC 2.1.1.-)	SPy1538	fig|160490.1.peg.1188	- none -	30	CC2
	CC2	CC2.31	LSU		NT01SP0706	LSU ribosomal protein L20p	SPy0806	fig|160490.1.peg.599	Ribosome LSU bacterial	31	CC2
	CC2	CC2.32	Purine		NT01SP0145	Adenylosuccinate synthetase (EC 6.3.4.4)	SPy0160	fig|160490.1.peg.118	Purine conversions	32	CC2
	CC2	CC2.33			NT01SP0321	HD family hydrolase, diverged	SPy0357	fig|160490.1.peg.259	- none -	33	CC2
	CC2	CC2.34			NT01SP0322	Membrane protein SPy0358	SPy0358	fig|160490.1.peg.260	- none -	34	CC2
	CC2	CC2.35			NT01SP0813	GTP-binding protein HflX	SPy0922	fig|160490.1.peg.693	Hfl operon; Universal GTPases	35	CC2
	CC2	CC2.36		**	NT01SP1011	Methylase of polypeptide chain release factors	SPy1142	fig|160490.1.peg.870	- none -	36	CC2
	CC2	CC2.37	CoA	XXX	NT01SP1373	Phosphopantetheine adenylyltransferase (EC 2.7.7.3)	SPy1537	fig|160490.1.peg.1187	Coenzyme A Biosynthesis	37	CC2
	CC2	CC2.38			NT03SP2059	NT03SP2059	N/A	#N/A	#N/A	38	CC2
	CC2	CC2.39	Trn		NT01SP0928	Translation elongation factor LepA	SPy1053	fig|160490.1.peg.796	Heat shock dnaK gene cluster extended; Translation factors bacterial; Universal GTPases	39	CC2
	CC2	CC2.40	DNA		NT01SP1341	Deoxyribodipyrimidine photolyase (EC 4.1.99.3)	SPy1505	fig|160490.1.peg.1158	DNA repair, bacterial	40	CC2
	CC2	CC2.41	CarbT		NT01SP0751	PTS system, fructose-specific IIA, IIB, and IIC components (EC 2.7.1.69)	SPy0855	fig|160490.1.peg.639	Fructose utilization; Fructose utilization; Fructose utilization	41	CC2
	CC2	CC2.42			NT01SP0043	Alcohol dehydrogenase/acetaldehyde dehydrogenase	N/A	#N/A	#N/A	42	CC2
	CC2	CC2.43	AA	Arg	NT01SP1378	Arginine/ornithine antiporter ArcD	SPy1543	fig|160490.1.peg.1192	Arginine and Ornithine Degradation; Polyamine Metabolism; Arginine Deiminase Pathway	43	CC2
	CC2	CC2.44	AA	Arg	NT01SP1379	Ornithine carbamoyltransferase (EC 2.1.3.3)	SPy1544	fig|160490.1.peg.1193	Arginine and Ornithine Degradation; Arginine Deiminase Pathway	44	CC2
	CC2	CC2.45	AA	Arg	NT01SP1380	Acetyltransferase (EC 2.3.1.-)	SPy1546	fig|160490.1.peg.1194	- none -	45	CC2
	CC2	CC2.46	AA	Arg	NT01SP1381	Arginine deiminase (EC 3.5.3.6)	SPy1547	fig|160490.1.peg.1195	Arginine and Ornithine Degradation; Arginine Deiminase Pathway	46	CC2
	CC2	CC2.47	Vir	SpeB	NT01SP1802	Peptidylproline cis-trans-isomerase (EC 5.2.1.8); Proteinase maturation protein (RopA)	SPy2037	fig|160490.1.peg.1561	SpeB operon	47	CC2
	CC2	CC2.48			NT01SP1102	DNA-binding response regulator ciaR	SPy1237	fig|160490.1.peg.949	- none -	48	CC2
	CC2	CC2.49	LSU		NT01SP0049	LSU ribosomal protein L4p (L1e)	SPy0050	fig|160490.1.peg.38	Ribosome LSU bacterial	49	CC2
	CC2	CC2.50	Trn		NT01SP0532	Translation elongation factor Tu	SPy0611	fig|160490.1.peg.442	Translation factors bacterial; Universal GTPases	50	CC2
	CC2	CC2.51	Carb		NT01SP0784	Phosphopentomutase (EC 5.4.2.7)	SPy0890	fig|160490.1.peg.666	- none -	51	CC2
	CC2	CC2.52	CarbT		NT01SP1222	Phosphocarrier protein of PTS system	SPy1373	fig|160490.1.peg.1056	Sucrose-specific PTS; HPr catabolite repression system	52	CC2
	CC2	CC2.53	Trx		NT01SP1531	COG2740: Predicted nucleic acid-binding protein implicated in transcription termination	SPy1723	fig|160490.1.peg.1324	NusA-TFII Cluster; Transcription factors bacterial	53	CC2
	CC2	CC2.54		@@@	NT01SP0240	Ribonuclease M5 (EC 3.1.26.8)	SPy0261	fig|160490.1.peg.192	Ribosome biogenesis bacterial	54	CC2
	CC2	CC2.55	Exp		NT01SP1822	Preprotein translocase subunit SecE (TC 3.A.5.1.1)	SPy2058	fig|160490.1.peg.1577	General secretory pathway (Sec-SRP) complex (TC 3.A.5.1.1)	55	CC2
	CC2	CC2.56			NT01SP0440	Glutaminyl-peptide cyclotransferase (EC 2.3.2.5)	SPy0505	fig|160490.1.peg.361	- none -	56	CC2
	CC2	CC2.57	Carb	###	NT01SP1423	Beta-glucosidase (EC 3.2.1.21)	SPy1599	fig|160490.1.peg.1233	Beta-Glucoside Metabolism; Sucrose Metabolism; Fructooligosaccharides(FOS) and Raffinose Utilization	57	CC2
	CC2	CC2.58	Pyrim	Ura	NT01SP0727	Uracil permease	SPy0831	fig|160490.1.peg.618	De Novo Pyrimidine Synthesis	58	CC2
	CC2	CC2.59	Pyrim	Ura	NT01SP0728	Aspartate carbamoyltransferase (EC 2.1.3.2)	SPy0832	fig|160490.1.peg.619	De Novo Pyrimidine Synthesis	59	CC2
	CC2	CC2.60		@@@	NT01SP0241	Dimethyladenosine transferase (EC 2.1.1.-)	SPy0262	fig|160490.1.peg.193	Ribosome biogenesis bacterial	60	CC2
	CC2	CC2.61			NT01SP0789	Histidine protein kinase	SPy0895	fig|160490.1.peg.670	- none -	61	CC2
	CC2	CC2.62	Purine		NT01SP0788	Purine nucleoside phosphorylase (EC 2.4.2.1)	SPy0894	fig|160490.1.peg.669	Purine conversions; pyrimidine conversions	62	CC2
	CC2	CC2.63	Carb		NT01SP1517	Galactose-6-phosphate isomerase lacB subunit (EC 5.3.1.26)	SPy1707	fig|160490.1.peg.1311	Lactose and Galactose Uptake and Utilization	63	CC2
	CC2	CC2.64	Div		NT01SP0559	Cell division protein ftsX	SPy0645	fig|160490.1.peg.466	Bacterial Cell Division; General secretory pathway (Sec-SRP) complex (TC 3.A.5.1.1)	64	CC2
	CC2	CC2.65	Trn		NT01SP1908	Aspartyl-tRNA synthetase (EC 6.1.1.12)	SPy2156	fig|160490.1.peg.1649	tRNA aminoacylation; Asp-tRNA(Asn) transamidation	65	CC2
	CC2	CC2.66	Trn	**	NT01SP1013	Phosphinothricin N-acetyltransferase (EC 2.3.1.-)	SPy1144	fig|160490.1.peg.872	- none -	66	CC2
	CC2	CC2.67	Trn	**	NT01SP1012	Sua5 YciO YrdC YwlC family protein	SPy1143	fig|160490.1.peg.871	tRNA modification Archaea Henri; tRNA modification Archaea	67	CC2
	CC2	CC2.68	PG		NT01SP1823	Multimodular transpeptidase-transglycosylase (EC 2.4.1.129) (EC 3.4.-.-)	SPy2059	fig|160490.1.peg.1578	Type IV pilus; Peptidoglycan Biosynthesis	68	CC2
	CC2	CC2.69	Div		NT01SP0399	Cell division protein ftsK	SPy0458	fig|160490.1.peg.328	Bacterial Cell Division; Bacterial RNA-metabolizing Zn-dependent hydrolases; Bacterial Cytoskeleton	69	CC2
	CC2	CC2.70	Exp	FCT	NT01SP0109	Chaperonin (heat shock protein 33)	SPy0123	fig|160490.1.peg.91	Streptococcus pyogenes recombinatorial zone	70	CC2
	CC2	CC2.71	Phage		SpyM3_0972	Phage protein	SpyM3_0972	#N/A	#N/A	71	CC2
	CC2	CC2.72	Carb		NT01SP0735	Glycerophosphoryl diester phosphodiesterase (EC 3.1.4.46)	SPy0839	fig|160490.1.peg.625	Glycerol and Glycerol-3-phosphate Uptake and Utilization	72	CC2
	CC2	CC2.73	Carb		NT01SP1639	Pyruvate formate-lyase (EC 2.3.1.54)	SPy1849	fig|160490.1.peg.1423	Fermentations: Mixed acid	73	CC2
	CC3	CC3.1			NT01SP0208	Transcriptional regulator, MarR family	SPy0227	fig|160490.1.peg.166	- none -	274	CC3
	CC3	CC3.2			NT01SP1780	Streptococcal histidine triad protein	SPy2006	fig|160490.1.peg.1544	- none -	275	CC3
	CC3	CC3.3	SSU		NT01SP1659	SSU ribosomal protein S14p (S29e)	Spy1871	fig|160490.1.peg.1441	Ribosome SSU bacterial	276	CC3
	CC3	CC3.4			NT01SP1777	Dipeptide transport ATP-binding protein dppD (TC 3.A.1.5.2)	SPy2003	fig|160490.1.peg.1541	ABC transporter dipeptide (TC 3.A.1.5.2)	277	CC3
	CC3	CC3.5			NT01SP1389	Peptide methionine sulfoxide reductase	SPy1557	fig|160490.1.peg.1201	Peptide methionine sulfoxide reductase; Peptide methionine sulfoxide reductase	278	CC3
	CC3	CC3.6	Purine		NT01SP0026	Phosphoribosylformylglycinamidine synthase (EC 6.3.5.3)	SPy0025	fig|160490.1.peg.19	De Novo Purine Biosynthesis; De Novo Purine Biosynthesis	279	CC3
	CC3	CC3.7			NT01SP1854	NT01SP1854	N/A	#N/A	#N/A	280	CC3
	CC3	CC3.8			NT01SP0923	CRISPR-associated protein, SAG0894 family	SPy1046	fig|160490.1.peg.792	CRISPRs	281	CC3
	CC3	CC3.9			NT01SP1269	NT01SP1269	N/A	#N/A	#N/A	282	CC3
	CC3	CC3.10	CarbT		NT01SP1611	PTS system, sucrose-specific IIA, IIB, and IIC components (EC 2.7.1.69)	SPy1815	fig|160490.1.peg.1396	Sucrose utilization; Sucrose-specific PTS	283	CC3
	CC3	CC3.11			NT01SP1119	ABC transporter permease protein	SPy1255	fig|160490.1.peg.966	- none -	284	CC3
	CC3	CC3.12			NT01SP1248	Hypothetical protein SPy1402	SPy1402	fig|160490.1.peg.1074	- none -	285	CC3
	CC3	CC3.13			NT01SP1747	NT01SP1747	N/A	#N/A	#N/A	286	CC3
	CC3	CC3.14			NT01SP0475	ABC transporter membrane-spanning permease - macrolide efflux	SPy0543	fig|160490.1.peg.393	- none -	287	CC3
	CC3	CC3.15			NT01SP0181	Malonate permease	SPy0196	fig|160490.1.peg.149	- none -	288	CC3
	CC3	CC3.16	CarbT		NT01SP1815	PTS system, cellobiose-specific IIB component (EC 2.7.1.69)	SPy2051	fig|160490.1.peg.1572	Beta-Glucoside Metabolism	289	CC3
	CC3	CC3.17			NT01SP0182	Quinolinate phosphoribosyltransferase [decarboxylating] (EC 2.4.2.19)	SPy0197	fig|160490.1.peg.150	NAD and NADP cofactor biosynthesis global	290	CC3
	CC3	CC3.18	Phage		NT01SP1293	Conserved phage protein	SPy1453	fig|160490.1.peg.1113	- none -	291	CC3
	CC3	CC3.19			NT01SP1232	Hypothetical protein SPy1385	SPy1385	fig|160490.1.peg.1062	- none -	292	CC3
	CC3	CC3.20	Phage		NT03SP1637	Phage endopeptidase	spyM18_1761	#N/A	#N/A	293	CC3
	CC3	CC3.21	Pyrim		NT01SP0085	Bis(5'-nucleosyl)-tetraphosphatase (asymmetrical) (EC 3.6.1.17)	SPy0095	fig|160490.1.peg.69	pyrimidine conversions	294	CC3
	CC3	CC3.22	Carb		NT01SP1413	Beta-galactosidase (EC 3.2.1.23)	SPy1586	fig|160490.1.peg.1748	Galactosylceramide and Sulfatide metabolism; Lactose and Galactose Uptake and Utilization	295	CC3
	CC3	CC3.23	Trn		NT01SP0451	Threonyl-tRNA synthetase (EC 6.1.1.3)	SPy0517	fig|160490.1.peg.372	tRNA aminoacylation	296	CC3
	CC3	CC3.24	Phage		NT01SP1878	Conserved phage protein	SPy2126	fig|160490.1.peg.1625	- none -	297	CC3
	CC4	CC4.1	Carb	Tre	NT01SP1853	Trehalose operon transcriptional repressor	SPy2099	fig|160490.1.peg.1605	Trehalose Uptake and Utilization	98	CC4
	CC4	CC4.2	Vir	SpeB	NT01SP1806	Hypothetical protein Spy2041 (SpeB operon)	SPy2041	fig|160490.1.peg.1564	SpeB operon	99	CC4
	CC4	CC4.3	Vir	SpeB	NT01SP1808	Streptodornase B; Mitogenic factor 1	SPy2043	fig|160490.1.peg.1566	Gram-Positive Extracellular Nucleases; SpeB-SpeF extended regulon; Streptococcus pyogenes Virulome	100	CC4
	CC4	CC4.4	Vir	SpeB	NT01SP1803	SpeB inhibitor	SPy2038	fig|160490.1.peg.1762	SpeB operon	101	CC4
	CC4	CC4.5	Vir	SpeB	NT01SP1804	Strepotococcal cysteine protease (Streptopain, SpeB)	SPy2039	fig|160490.1.peg.1562	SpeB operon; Streptococcus pyogenes Virulome	102	CC4
	CC4	CC4.6	Vir	SpeB	NT01SP1805	Hypothetical protein SPy2040 (SpeB operon)	SPy2040	fig|160490.1.peg.1563	SpeB operon	103	CC4
	CC4	CC4.7	AA	His	NT01SP1838	Imidazolonepropionase (EC 3.5.2.7)	SPy2081	fig|160490.1.peg.1590	Histidine Degradation	104	CC4
	CC4	CC4.8	Carb	Tre	NT01SP1851	Trehalose-6-phosphate hydrolase (EC 3.2.1.93)	SPy2096	fig|160490.1.peg.1603	Trehalose Uptake and Utilization	105	CC4
	CC5	CC5.1			NT01SP0272	Oligopeptide transport ATP-binding protein oppF (TC 3.A.1.5.1)	SPy0297	fig|160490.1.peg.220	ABC transporter oligopeptide (TC 3.A.1.5.1)	255	CC5
	CC5	CC5.2	LSU		NT01SP0063	LSU ribosomal protein L6p (L9e)	SPy0066	fig|160490.1.peg.52	Ribosome LSU bacterial	256	CC5
	CC5	CC5.3	Carb	Ascorb	NT01SP0167	Putative L-ascorbate 6-phosphate lactonase (EC 3.1.1.-)	SPy0182	fig|160490.1.peg.138	L-ascorbate utilization (and related gene clusters)	257	CC5
	CC5	CC5.4	Vir		NT01SP1207	Protein G-related alpha 2 macroglobulin-binding protein (GRAB)	SPy1357	fig|160490.1.peg.1041	Streptococcus pyogenes Virulome	258	CC5
	CC5	CC5.5	Carb	Ascorb	NT01SP0160	SgaT protein	SPy0175	fig|160490.1.peg.131	L-ascorbate utilization (and related gene clusters)	259	CC5
	CC5	CC5.6			NT01SP0292	Dicarboxylate/amino acid:cation (Na+ or H+) symporter	SPy0324	fig|160490.1.peg.238	- none -	260	CC5
	CC5	CC5.7	AA		NT01SP0156	Cystathionine gamma-synthase	SPy0172	fig|160490.1.peg.128	Methionine Biosynthesis	261	CC5
	CC5	CC5.8			NT01SP0134	V-type Na+-ATPase subunit I (EC 3.6.3.14)	SPy0148	fig|160490.1.peg.109	- none -	262	CC5
	CC5	CC5.9			NT01SP0140	V-type ATP synthase subunit A (EC 3.6.3.14)	SPy0154	fig|160490.1.peg.113	- none -	263	CC5
	CC5	CC5.10	Carb	Ascorb	NT01SP0164	L-ribulose-5-phosphate 4-epimerase	SPy0179	fig|160490.1.peg.135	L-ascorbate utilization (and related gene clusters)	264	CC5
	CC5	CC5.11	AA	His	NT01SP1841	Formiminotetrahydrofolate cyclodeaminase (EC 4.3.1.4)	SPy2084	fig|160490.1.peg.1593	Histidine Degradation; One-carbon metabolism by tetrahydropterines	265	CC5
	CC5	CC5.12	Vir		NT01SP1135	CAMP factor	SPy1273	fig|160490.1.peg.979	Streptococcus pyogenes Virulome	266	CC5
	CC5	CC5.13			NT01SP0556	Iron-sulfur cluster-binding protein	SPy0642	fig|160490.1.peg.463	Soluble cytochromes and functionally related electron carriers	267	CC5
	CC5	CC5.14	Vir	SLS	NT01SP0651	Streptolysin S export transmembrane permease (SagI)	SPy0746	fig|160490.1.peg.548	Streptolysin S Biosynthesis and Transport	268	CC5
	CC5	CC5.15			NT01SP1108	Phosphate ABC transporter, permease protein	SPy1244	fig|160490.1.peg.955	Phosphate metabolism	269	CC5
	CC5	CC5.16	Carb		NT01SP0982	NAD-dependent malic enzyme (EC 1.1.1.38)	SPy1110	fig|160490.1.peg.843	Pyruvate metabolism I: anaplerotic reactions, PEP	270	CC5
	CC5	CC5.17	Vir		NT01SP1610	Secreted Endo-beta-N-acetylglucosaminidase (EndoS)	SPy1813	fig|160490.1.peg.1395	Streptococcus pyogenes Virulome	271	CC5
	CC5	CC5.18	Carb		NT01SP0623	Putative tagatose-6-phosphate ketose/aldose isomerase (EC 5.3.1.-)	SPy0716	fig|160490.1.peg.525	N-Acetyl-Galactosamine and Galactosamine Utilization	272	CC5
	CC5	CC5.19			NT01SP0211	Multidrug resistance ABC transporter ATP-binding and permease protein	SPy0230	fig|160490.1.peg.169	- none -	273	CC5
	CC6	CC6.1	Vir		NT01SP1277	Streptococcal extracellular nuclease 3; Mitogenic factor 3	SPy1436	fig|160490.1.peg.1097	Gram-Positive Extracellular Nucleases; Prophage-encoded Exotoxins; Streptococcus pyogenes Virulome	218	CC6
	CC6	CC6.2		Com	NT01SP1240	Oligoendopeptidase F	SPy1393	fig|160490.1.peg.1068	- none -	219	CC6
	CC6	CC6.3			NT01SP1278	Cysteinyl-tRNA synthetase related protein	SPy1437	fig|160490.1.peg.1750	- none -	220	CC6
	CC6	CC6.4	Vir	SLS	NT01SP0648	Streptolysin S biosynthesis protein (SagF)	SPy0743	fig|160490.1.peg.545	Streptolysin S Biosynthesis and Transport	221	CC6
	CC6	CC6.5	Vir	SLS	NT01SP0644	Streptolysin S biosynthesis protein B (SagB)	SPy0739	fig|160490.1.peg.541	Streptolysin S Biosynthesis and Transport	222	CC6
	CC6	CC6.6	Vir	SLS	NT01SP0650	Streptolysin S export transmembrane permease (SagH)	SPy0745	fig|160490.1.peg.547	Streptolysin S Biosynthesis and Transport	223	CC6
	CC6	CC6.7	Vir	SLS	NT01SP0649	Export ABC transporter ATP-binding protein; Streptolysin S export protein (SagG)	SPy0744	fig|160490.1.peg.546	Streptolysin S Biosynthesis and Transport	224	CC6
	CC6	CC6.8	Vir	SLS	NT01SP0645	Streptolysin S biosynthesis protein C (SagC)	SPy0740	fig|160490.1.peg.542	Streptolysin S Biosynthesis and Transport	225	CC6
	CC6	CC6.9	AA	His	NT01SP1844	putative cationic amino acid transporter protein	SPy2088	fig|160490.1.peg.1596	- none -	226	CC6
	CC6	CC6.10	AA	His	NT01SP1846	Formiminoglutamase (EC 3.5.3.8)	SPy2090	fig|160490.1.peg.1598	Histidine Degradation	227	CC6
	CC6	CC6.11	AA	His	NT01SP1845	Histidine ammonia-lyase (EC 4.3.1.3)	SPy2089	fig|160490.1.peg.1597	Histidine Degradation	228	CC6
	CC6	CC6.12	Vit	His	NT01SP1842	Formate--tetrahydrofolate ligase (EC 6.3.4.3)	SPy2085	fig|160490.1.peg.1594	One-carbon metabolism by tetrahydropterines; Folate Biosynthesis	229	CC6
	CC6	CC6.13	Vir		NT01SP0652	LSAP/EMF (Spy0474)	SPy0747	fig|160490.1.peg.549	- none -	230	CC6
	CC6	CC6.14			NT01SP0740	Cell surface protein	SPy0843	fig|160490.1.peg.628	- none -	231	CC6
	CC6	CC6.15	CarbT	Ascorb	NT01SP0161	PTS system, 3-keto-L-gulonate/L-ascorbate specific IIA component (PtxA)	SPy0176	fig|160490.1.peg.132	L-ascorbate utilization (and related gene clusters)	232	CC6
	CC6	CC6.16			NT01SP0547	Unsaturated glucuronyl hydrolase (EC 3.2.1.-)	SPy0632	fig|160490.1.peg.456	- none -	233	CC6
	CC6	CC6.17			NT01SP1031	Hypothetical protein SPy1160	SPy1160	fig|160490.1.peg.887	- none -	234	CC6
	CC6	CC6.18		RNR	NT01SP0376	Ribonucleotide reductase of class Ib (aerobic), alpha subunit (EC 1.17.4.1)	SPy0427	fig|160490.1.peg.305	Ribonucleotide reduction; Glutathione: Redox cycle	235	CC6
	CC6	CC6.19		RNR	NT01SP0375	Ribonucleotide reduction protein NrdI	SPy0426	fig|160490.1.peg.304	Ribonucleotide reduction	236	CC6
	CC6	CC6.20	Carb	Ascorb	NT01SP0163	V-type ATP synthase subunit A (EC 3.6.3.14)	SPy0178	fig|160490.1.peg.134	L-ascorbate utilization (and related gene clusters)	237	CC6
	CC6	CC6.21	Sia	###	NT01SP1421	N-acetylmannosamine kinase (EC 2.7.1.60)	SPy1596	fig|160490.1.peg.1232	Sialic Acid Metabolism	238	CC6
	CC6	CC6.22		Trx	NT01SP1414	Two-component response regulator yesN	SPy1587	fig|160490.1.peg.1225	- none -	239	CC6
	CC6	CC6.23	Carb		NT01SP1607	Mannose-6-phosphate isomerase (EC 5.3.1.8)	SPy1810	fig|160490.1.peg.1393	Mannose Metabolism	240	CC6
	CC6	CC6.24		Trx	NT01SP1416	Integral membrane protein	SPy1589	fig|160490.1.peg.1227	- none -	241	CC6
	CC6	CC6.25		Trx	NT01SP1415	Two-component sensor kinase yesM (EC 2.7.3.-)	SPy1588	fig|160490.1.peg.1226	Fructooligosaccharides(FOS) and Raffinose Utilization	242	CC6
	CC6	CC6.26	Carb	###	NT01SP1420	Multiple sugar ABC transporter, membrane-spanning permease protein MsmF	SPy1595	fig|160490.1.peg.1231	Fructooligosaccharides(FOS) and Raffinose Utilization	243	CC6
	CC6	CC6.27	Sia		NT01SP0232	ABC transporter, predicted N-acetylneuraminate-binding protein	SPy0252	fig|160490.1.peg.184	Sialic Acid Metabolism	244	CC6
	CC6	CC6.28	Carb		NT01SP1497	Glycerol kinase (EC 2.7.1.30)	SPy1684	fig|160490.1.peg.1296	Glycerol and Glycerol-3-phosphate Uptake and Utilization	245	CC6
	CC6	CC6.29			NT01SP0235	Hypothetical protein SPy0256	SPy0256	fig|160490.1.peg.187	- none -	246	CC6
	CC6	CC6.30			NT03SP0213	NT03SP0213	N/A	#N/A	#N/A	247	CC6
	CC6	CC6.31			NT01SP0640	RofA-like protein	N/A	#N/A	#N/A	248	CC6
	CC6	CC6.32	Carb	Trx	NT01SP1417	Sugar-binding protein	SPy1591	fig|160490.1.peg.1228	Fructooligosaccharides(FOS) and Raffinose Utilization	249	CC6
	CC6	CC6.33	AA	Trx	NT01SP1412	Shikimate 5-dehydrogenase (EC 1.1.1.25)	SPy1584	fig|160490.1.peg.1223	Quinate degradation; Synthesis of Aromatic Compounds (DAHP synthase to chorismate)	250	CC6
	CC6	CC6.34	Carb	Trx	NT01SP1418	Sugar-binding protein	SPy1592	fig|160490.1.peg.1229	Fructooligosaccharides(FOS) and Raffinose Utilization	251	CC6
	CC6	CC6.35			NT01SP1103	Lysyl-aminopeptidase; aminopeptidase N (EC 3.4.11.2)	SPy1239	fig|160490.1.peg.950	- none -	252	CC6
	CC6	CC6.36	Carb		NT01SP1496	Aerobic glycerol-3-phosphate dehydrogenase (EC 1.1.99.5)	SPy1683	fig|160490.1.peg.1295	Glycerol and Glycerol-3-phosphate Uptake and Utilization	253	CC6
	CC6	CC6.37	Vir	SLS	NT01SP0646	Streptolysin S biosynthesis protein D (SagD)	SPy0741	fig|160490.1.peg.543	Streptolysin S Biosynthesis and Transport	254	CC6
	CC7	CC7.1	Phage		NT03SP1367	Human platelet-binding protein, phage-associated	spyM18_1460	#N/A	#N/A	203	CC7
	CC7	CC7.2			NT01SP0778	Hypothetical protein SPy0884	SPy0884	fig|160490.1.peg.660	- none -	204	CC7
	CC7	CC7.3		Com	NT01SP1241	Competence protein CoiA	SPy1395	fig|160490.1.peg.1069	Gram Positive Competence	205	CC7
	CC7	CC7.4		Hem	NT01SP1028	Transcription regulator [contains diacylglycerol kinase catalytic domain]	SPy1158	fig|160490.1.peg.885	CBSS-393133.3.peg.695	206	CC7
	CC7	CC7.5	Vir	SLO	NT01SP0150	Streptococcal NAD glycohydrolase inhibitor	SPy0166	fig|160490.1.peg.122	- none -	207	CC7
	CC7	CC7.6	Vir	SLO	NT01SP0151	Thiol-activated cytolysin; Streptolysin O	SPy0167	fig|160490.1.peg.123	Listeria Pathogenicity Island LIPI-1 extended; SLO-NADGH Locus; Streptococcus pyogenes Virulome	208	CC7
	CC7	CC7.7	Sia	Com	NT01SP1244	Glucosamine-6-phosphate deaminase (EC 3.5.99.6)	SPy1399	fig|160490.1.peg.1071	Chitin and N-acetylglucosamine utilization; Sialic Acid Metabolism	209	CC7
	CC7	CC7.8	Vir	Hem	NT01SP1030	Hemolysin III	SPy1159	fig|160490.1.peg.886	- none -	210	CC7
	CC7	CC7.9			NT01SP1799	Conserved hypothetical protein	SPy2034	fig|160490.1.peg.1560	- none -	211	CC7
	CC7	CC7.10	Vir	Mga	NT01SP1788	Antiphagocytic M protein (M1 allele)	SPy2018	fig|160490.1.peg.1550	Streptococcal Mga Regulon; Streptococcus pyogenes Virulome	212	CC7
	CC7	CC7.11			NT03SP0422	NT03SP0422	N/A	#N/A	#N/A	213	CC7
	CC7	CC7.12			NT01SP0299	YlbN-like protein	SPy0334	fig|160490.1.peg.244	- none -	214	CC7
	CC7	CC7.13	Vir	Mga	NT01SP1786	Transposase-IS1562	SPy2013	fig|160490.1.peg.1548	- none -	215	CC7
	CC8	CC8.1	Vir	Mga	NT01SP1784	C5a peptidase (EC 3.4.21.-)	SPy2010	fig|160490.1.peg.1547	Streptococcal Mga Regulon; Streptococcus pyogenes Virulome	79	CC8
	CC8	CC8.2	Vir	Mga	NT01SP1783	Fibronectin- and factor H-binding protein, Mga-regulated	SPy2009	fig|160490.1.peg.1546	- none -	80	CC8
	CC8	CC8.3	Vir	Mga	NT01SP1785	ScpA (C5a peptidase variant)	SPy2010	fig|160490.1.peg.1547	Streptococcal Mga Regulon; Streptococcus pyogenes Virulome	81	CC8
	CC8	CC8.4	Vir	Mga	NT01SP1787	Streptococcal inhibitor of complement (SIC)	SPy2016	fig|160490.1.peg.1549	Streptococcus pyogenes Virulome	82	CC8
	CC8	CC8.5	Vir		NT01SP1872	Multidrug resistance protein B	SPy2120	fig|160490.1.peg.1621	- none -	83	CC8
	CC8	CC8.6	Div		NT01SP1483	S-adenosyl-methyltransferase mraW (EC 2.1.1.-)	SPy1666	fig|160490.1.peg.1284	Bacterial Cell Division	84	CC8
	CC8	CC8.7			NT01SP1944	CDP-diacylglycerol--glycerol-3-phosphate 3-phosphatidyltransferase (EC 2.7.8.5)	SPy2196	fig|160490.1.peg.1680	Glycerolipid and Glycerophospholipid Metabolism in Bacteria	85	CC8
	CC8	CC8.8	AA	**	NT01SP1014	Serine hydroxymethyltransferase (EC 2.1.2.1)	SPy1145	fig|160490.1.peg.873	Glycine and Serine Utilization; Serine Biosynthesis; Folate Biosynthesis; Glycine Biosynthesis	86	CC8
	CC8	CC8.9	AA	**	NT01SP1018	ABC transporter, ATP-binding/permease protein	SPy1149	fig|160490.1.peg.877	- none -	87	CC8
	CC8	CC8.10	DNA		NT01SP1627	A/G-specific adenine glycosylase (EC 3.2.2.-)	SPy1833	fig|160490.1.peg.1702	DNA repair, bacterial	88	CC8
	CC8	CC8.11			NT01SP0328	CBS domain containing protein	SPy0364	fig|160490.1.peg.265	- none -	89	CC8
	CC8	CC8.12	Carb	###	NT01SP1424	β-N-acetylglucosaminidase; hyaluronoglucosaminidase (EC 3.2.1.35)	SPy1600	fig|160490.1.peg.1234	Fructooligosaccharides(FOS) and Raffinose Utilization	90	CC8
	CC8	CC8.13	Pyrim		NT01SP1217	Uridine kinase (EC 2.7.1.48) [C1]	SPy1368	fig|160490.1.peg.1051	pyrimidine conversions	91	CC8
	CC8	CC8.14	CarbT		NT01SP1701	PTS system, lactose-specific IIB and IIC components (EC 2.7.1.69)	SPy1917	fig|160490.1.peg.1477	Lactose and Galactose Uptake and Utilization; Lactose and Galactose Uptake and Utilization	92	CC8
	CC9	CC9.1			NT01SP0984	Class B acid phosphatase precursor (EC 3.1.3.2)	SPy1113	fig|160490.1.peg.845	- none -	188	CC9
	CC9	CC9.2			NT01SP1396	Conserved hypothetical protein	SPy1565	fig|160490.1.peg.1208	CRISPRs	189	CC9
	CC9	CC9.3			NT01SP1626	Hypothetical protein	SPy1832	fig|160490.1.peg.1410	- none -	190	CC9
	CC9	CC9.4	SSU		NT01SP1736	SSU ribosomal protein S15p (S13e)	SPy1955	fig|160490.1.peg.1504	Ribosome SSU bacterial	191	CC9
	CC9	CC9.5			NT01SP0378	Hypothetical protein	SPy0430	fig|160490.1.peg.307	- none -	192	CC9
	CC9	CC9.6	Phage		NT01SP1312	Prophage Lp1 protein 19	SPy1475	fig|160490.1.peg.1132	- none -	193	CC9
	CC9	CC9.7	Vir	Has	NT01SP1949	UDP-glucose dehydrogenase (EC 1.1.1.22)	SPy2201	fig|160490.1.peg.1685	Streptococcal Hyaluronic Acid Capsule; Sucrose Metabolism	194	CC9
	CC9	CC9.8	Vir	Has	NT01SP1948	Hyaluronan synthase (EC 2.4.1.212)	SPy2200	fig|160490.1.peg.1684	Streptococcal Hyaluronic Acid Capsule; Streptococcus pyogenes Virulome	195	CC9
	CC9	CC9.9			NT01SP1120	ABC transporter, ATP-binding protein	SPy1257	fig|160490.1.peg.967	- none -	196	CC9
	CC9	CC9.10			NT01SP0154	Translation initiation inhibitor	SPy0170	fig|160490.1.peg.126	- none -	197	CC9
	CC9	CC9.11			NT01SP0123	Hypothetical protein Spy0136	SPy0136	fig|160490.1.peg.100	- none -	198	CC9
	CC9	CC9.12	Vir		NT03SP0350	Streptococcal pyrogenic exotoxin A (SpeA)	spyM18_0393	#N/A	#N/A	199	CC9
	CC9	CC9.13	Vir		NT01SP1759	Collagen-like surface protein	SPy1983	fig|160490.1.peg.1524	Streptococcus pyogenes Virulome	200	CC9
	CC9	CC9.14			NT01SP1076	Transcriptional regulator, GntR family	SPy1210	fig|160490.1.peg.925	- none -	201	CC9
	CC9	CC9.15			NT01SP1526	Putative esterase	SPy1718	fig|160490.1.peg.1320	Alpha-Amylase locus in Streptocococcus	202	CC9
	CC10	CC10.1	Exp		NT01SP1964	Serine protease, DegP/HtrA, do-like (EC 3.4.21.-)	SPy2216	fig|160490.1.peg.1696	SA:14-24	168	CC10
	CC10	CC10.2	Vir		NT01SP1755	Streptokinase	SPy1979	fig|160490.1.peg.1521	Streptococcus pyogenes Virulome	169	CC10
	CC10	CC10.3			NT01SP1130	NT01SP1130	N/A	#N/A	#N/A	170	CC10
	CC10	CC10.4			NT01SP0314	NT01SP0314	N/A	#N/A	#N/A	171	CC10
	CC10	CC10.5			NT01SP1027	Chromosome assembly protein homolog	SPy1157	fig|160490.1.peg.884	- none -	172	CC10
	CC10	CC10.6			NT01SP1231	Membrane-bound protease, CAAX family	SPy1384	fig|160490.1.peg.1061	- none -	173	CC10
	CC10	CC10.7			NT01SP1311	Hypothetical protein (Prophage 370.3)	SPy1474	fig|160490.1.peg.1131	- none -	174	CC10
	CC10	CC10.8	Div		NT01SP1467	UPF0398 protein	SPy1647	fig|160490.1.peg.1270	Control of cell elongation - division cycle in Bacilli	175	CC10
	CC10	CC10.9	Phage		NT01SP0882	Phage protein (Prophage 370.2)	SPy0996	fig|160490.1.peg.755	- none -	176	CC10
	CC10	CC10.10	Phage		NT01SP0593	Conserved phage protein	SPy0680	fig|160490.1.peg.495	- none -	177	CC10
	CC10	CC10.11	Phage?		NT03SP1199	spyM18_1284	spyM18_1284	#N/A	#N/A	178	CC10
	CC10	CC10.12	Phage?		NT03SP1213	spyM18_1296	spyM18_1296	#N/A	#N/A	179	CC10
	CC10	CC10.13			NT01SP0121	NT01SP0121	N/A	#N/A	#N/A	180	CC10
	CC10	CC10.14			NT01SP1586	ABC transporter permease protein	SPy1783	fig|160490.1.peg.1374	- none -	181	CC10
	CC10	CC10.15			NT03SP0523	Dihydroxyacetone kinase family protein	spyM18_0583	#N/A	#N/A	182	CC10
	CC10	CC10.16			NT03SP0395	NT03SP0395	N/A	#N/A	#N/A	183	CC10
	CC10	CC10.17	Vir		SpyM3_0097	Negative transcriptional regulator (Nra)	SpyM3_0097	#N/A	#N/A	184	CC10
	CC10	CC10.18			NT01SP0044	NT01SP0044	N/A	#N/A	#N/A	185	CC10
	CC10	CC10.19			NT01SP0701	Ferredoxin	SPy0801	fig|160490.1.peg.594	Soluble cytochromes and functionally related electron carriers	186	CC10
