# Supplementary material for: Microevolution of Group A Streptococci In Vivo: Capturing Regulatory Networks Engaged in Sociomicrobiology, Niche Adaptation, and Hypervirulence
Source: PLoS One. 2010 Apr 14;5(4):e9798. doi: 10.1371/journal.pone.0009798 (PMC2854683; doi:10.1371/journal.pone.0009798)
Supplement: Table S2 — Gene lists reflecting significant (P<0.05) differential expression ratios between each pair of conditions. (0.28 MB XLS) [file pone.0009798.s006.xls]

## Sheet: WT vs. AP in vitro
Gene List of Probes With Differential Expression Ratios >2-fold and P value < 0.05
Conditions Compared: WT vs. AP in vitro
ProbeID	ArrayID	AP/WT	WT/AP	log2 AP/WT	in AP	Array Annonotation	Spy#	NMPDR ID	NMPDR Function	Subsystem(s)
NT01SP1803	NT01SP1803_5J21	0.0483	20.7039	-4.37183	down	SPy2038_inhibitor of SpeB; co-transcribed	SPy2038	fig|160490.1.peg.1762	Streptopain inhibitor (Spi)	Streptococcus pyogenes Virulome; SpeB operon
NT01SP0372	NT01SP0372_1P2	0.0643	15.5521	-3.95904	down	SPy0421_hypothetical protein	SPy0421	fig|160490.1.peg.301	Membrane protein, putative	- none -
NT01SP1805	NT01SP1805_5J23	0.07	14.2857	-3.8365	down	SPy2040_hypothetical protein	SPy2040	fig|160490.1.peg.1563	hypothetical protein	SpeB operon
NT01SP1265	NT01SP1265_4E2	0.0722	13.8504	-3.79186	down	SPy1424_formate transporter 1, putative	SPy1424	fig|160490.1.peg.1091	Formate/nitrite family of transporters	- none -
NT01SP1804	NT01SP1804_5J22	0.076	13.1579	-3.71786	down	SPy2039_pyrogenic exotoxin B; streptopain precursor	SPy2039	fig|160490.1.peg.1562	Strepotococcal cysteine protease (Streptopain or SpeB)	Streptococcus pyogenes Virulome; SpeB operon
NT01SP0697	NT01SP0697_2M15	0.0913	10.9529	-3.45324	down	SPy0797_wzx sugar exporter required for full mga expression	SPy0797	fig|160490.1.peg.590	Heteropolysaccharide repeat unit export protein	Rhamnose containing glycans
NT01SP1153	NT01SP1153_3P14	0.102	9.80392	-3.29336	down	SPy1293_transcriptional regulator, LacI family, putative	SPy1293	fig|160490.1.peg.997	Maltose operon transcriptional repressor MalR, LacI family	Maltose and Maltodextrin Utilization
NT01SP1917	NT01SP1917_5O15	0.105	9.52381	-3.25154	down	_hypothetical protein	#N/A	#N/A	Hypothetical protein	#N/A
NT01SP0623	NT01SP0623_2J13	0.108	9.25926	-3.2109	down	SPy0716_agas protein	SPy0716	fig|160490.1.peg.525	Putative tagatose-6-phosphate ketose/aldose isomerase (EC 5.3.1.-)	N-Acetyl-Galactosamine and Galactosamine Utilization
NT01SP1707	NT01SP1707_5F21	0.108	9.25926	-3.2109	down	_hypothetical protein	#N/A	#N/A	Hypothetical protein	#N/A
NT01SP1806	NT01SP1806_5J24	0.11	9.09091	-3.18442	down	SPy2041_hypothetical protein	SPy2041	fig|160490.1.peg.1564	hypothetical protein	SpeB operon
NT01SP1776	NT01SP1776_5I18	0.115	8.69565	-3.12029	down	SPy2002_oligopeptide ABC transporter, permease protein, putative	SPy2002	fig|160490.1.peg.1540	Dipeptide transport system permease protein dppC (TC 3.A.1.5.2)	ABC transporter dipeptide (TC 3.A.1.5.2)
NT01SP1853	NT01SP1853_5L23	0.119	8.40336	-3.07097	down	SPy2099_similar to transcriptional regulator (GntR family), putative	SPy2099	fig|160490.1.peg.1605	Trehalose operon transcriptional repressor	Trehalose Uptake and Utilization
NT01SP0435	NT01SP0435_2B17	0.133	7.5188	-2.9105	down	SPy0501_multi-drug resistance efflux pump	SPy0501	fig|160490.1.peg.357	Multi-drug resistance efflux pump pmrA	- none -
NT01SP1877	NT01SP1877_5M23	0.142	7.04225	-2.81604	down	SPy2125_repressor protein (Prophage 370.4)	SPy2125	fig|160490.1.peg.1624	putative repressor protein - phage associated	Phage proteins
NT01SP1808	NT01SP1808_5K2	0.161	6.21118	-2.63487	down	SPy2043_phage-associated deoxyribonuclease; originally mitogenic factor	SPy2043	fig|160490.1.peg.1566	Streptodornase B; Mitogenic factor 1	Streptococcus pyogenes Virulome; Gram-Positive Extracellular Nucleases; SpeB-SpeF extended regulon
NT01SP1610	NT01SP1610_5B22	0.169	5.91716	-2.5649	down	SPy1813_endoglycosidase S; inactivates immunoglobulin; secreted	SPy1813	fig|160490.1.peg.1395	Secreted Endo-beta-N-acetylglucosaminidase (EndoS)	Streptococcus pyogenes Virulome
NT01SP1838	NT01SP1838_5L8	0.174	5.74713	-2.52284	down	SPy2081_imidazolonepropionase	SPy2081	fig|160490.1.peg.1590	Imidazolonepropionase (EC 3.5.2.7)	Histidine Degradation
NT01SP1874	NT01SP1874_5M20	0.19	5.26316	-2.39593	down	SPy2122_integrase-like protein 4, putative (Prophage 370.4)	SPy2122	fig|160490.1.peg.1623	DNA integration/recombination/invertion protein	- none -
NT01SP1062	NT01SP1062_3L19	0.194	5.15464	-2.36587	down	SPy1191_oxaloacetate decarboxylase, alpha subunit	SPy1191	fig|160490.1.peg.911	Oxaloacetate decarboxylase alpha chain (EC 4.1.1.3)	Na+ translocating decarboxylases and related biotin-dependent enzymes; Pyruvate metabolism I: anaplerotic reactions, PEP
NT01SP1058	NT01SP1058_3L15	0.195	5.12821	-2.35845	down	SPy1186_citrate lyase, gamma subunit	SPy1186	fig|160490.1.peg.907	Citrate lyase acyl carrier protein	- none -
NT01SP0205	NT01SP0205_1I7	0.2	5	-2.32193	down	SPy0223_Rhomboid family protein	SPy0223	fig|160490.1.peg.163	Integral membrane protein (Rhomboid family)	- none -
NT01SP1816	NT01SP1816_5K10	0.2	5	-2.32193	down	SPy2052_PTS system, cellobiose-specific IIA component	SPy2052	fig|160490.1.peg.1573	PTS system, cellobiose-specific IIA component (EC 2.7.1.69)	Beta-Glucoside Metabolism
NT01SP0809	NT01SP0809_3B7	0.208	4.80769	-2.26534	down	_hypothetical protein	#N/A	#N/A	Hypothetical protein	#N/A
NT01SP0910	NT01SP0910_3F11	0.269	3.71747	-1.89432	down	SPy1033_lipoate-protein ligase A, putative	SPy1033	fig|160490.1.peg.781	Lipoate-protein ligase A	Dehydrogenase complexes; Lipoic acid metabolism
NT01SP1061	NT01SP1061_3L18	0.27	3.7037	-1.88897	down	SPy1190_citX protein, putative	SPy1190	fig|160490.1.peg.910	Probable apo-citrate lyase phosphoribosyl-dephospho-CoA transferase (EC 2.7.7.61)	- none -
NT01SP0265	NT01SP0265_1K19	0.272	3.67647	-1.87832	down	SPy0290_ABC transporter membrane protein	SPy0290	fig|160490.1.peg.215	Iron-sulfur cluster assembly protein SufB	Fe-S cluster assembly
NT01SP0949	NT01SP0949_3H2	0.272	3.67647	-1.87832	down	_conserved hypothetical protein	#N/A	#N/A	Hypothetical protein	#N/A
NT01SP1059	NT01SP1059_3L16	0.28	3.57143	-1.8365	down	SPy1188_citrate lyase, beta subunit	SPy1188	fig|160490.1.peg.908	Citrate lyase beta chain (EC 4.1.3.6)	Citrate Metabolism, Transport, and Regulation
NT01SP0032	NT01SP0032_1B7	0.291	3.43643	-1.78091	down	SPy0032_phosphoribosylamine--glycine ligase	SPy0032	fig|160490.1.peg.24	Phosphoribosylamine--glycine ligase (EC 6.3.4.13)	De Novo Purine Biosynthesis
NT01SP0211	NT01SP0211_1I13	0.307	3.25733	-1.70369	down	SPy0230_transport ATP-binding protein MsbA, putative	SPy0230	fig|160490.1.peg.169	Multidrug resistance ABC transporter ATP-binding and permease protein	- none -
NT01SP1208	NT01SP1208_4B20	0.314	3.18471	-1.67116	down	SPy1358_UDP-N-acetylglucosamine 1-carboxyvinyltransferase	SPy1358	fig|160490.1.peg.1042	UDP-N-acetylglucosamine 1-carboxyvinyltransferase (EC 2.5.1.7)	UDP-N-acetylmuramate from Fructose-6-phosphate Biosynthesis; Sporulation-related Hypotheticals; Peptidoglycan Biosynthesis
NT01SP1391	NT01SP1391_4I22	0.325	3.07692	-1.62149	down	SPy1559_c-type cytochrome biogenesis protein	SPy1559	fig|160490.1.peg.1203	Cytochrome c-type biogenesis protein CcdA (DsbD analog)	Peptide methionine sulfoxide reductase; Biogenesis of c-type cytochromes; Periplasmic disulfide interchange
NT03SP1989	NT03SP1989_7A18	0.325	3.07692	-1.62149	down	_	_	#N/A	#N/A	#N/A
NT01SP1795	NT01SP1795_5J13	0.332	3.01205	-1.59074	down	SPy2029_ABC transporter, ATP-binding protein	SPy2029	fig|160490.1.peg.1556	ABC transporter permease protein	- none -
NT01SP1533	NT01SP1533_4O19	0.334	2.99401	-1.58208	down	SPy1725_unknown conserved protein	SPy1725	fig|160490.1.peg.1326	COG0779: clustered with transcription termination protein NusA	NusA-TFII Cluster; Transcription factors bacterial
NT01SP0385	NT01SP0385_1P15	0.342	2.92398	-1.54793	down	SPy0440_3-oxoacyl-(acyl carrier protein) reductase, putative	SPy0440	fig|160490.1.peg.315	3-Ketoacyl-ACP reductase	- none -
NT01SP0982	NT01SP0982_3I11	0.342	2.92398	-1.54793	down	SPy1110_malate oxidoreductase, putative	SPy1110	fig|160490.1.peg.843	NAD-dependent malic enzyme (EC 1.1.1.38)	Pyruvate metabolism I: anaplerotic reactions, PEP
NT01SP1009	NT01SP1009_3J14	0.347	2.88184	-1.52699	down	SPy1140_Thymidine kinases	SPy1140	fig|160490.1.peg.868	Thymidine kinase (EC 2.7.1.21)	pyrimidine conversions; Folate Biosynthesis
NT01SP0120	NT01SP0120_1E22	0.358	2.7933	-1.48197	down	SPy0133_conserved hypothetical protein	SPy0133	fig|160490.1.peg.98	Degenerate transposase	- none -
NT01SP0167	NT01SP0167_1G21	0.381	2.62467	-1.39214	down	SPy0182_conserved hypothetical protein	SPy0182	fig|160490.1.peg.138	Putative L-ascorbate 6-phosphate lactonase (EC 3.1.1.-)	L-ascorbate utilization
NT01SP0207	NT01SP0207_1I9	0.39	2.5641	-1.35845	down	SPy0226_glycerol-3-phosphate dehydrogenase (NAD+)	SPy0226	fig|160490.1.peg.165	Glycerol-3-phosphate dehydrogenase [NAD(P)+] (EC 1.1.1.94)	Glycerol and Glycerol-3-phosphate Uptake and Utilization; Glycerolipid and Glycerophospholipid Metabolism in Bacteria; Glutaredoxins
NT01SP0169	NT01SP0169_1G23	0.392	2.55102	-1.35107	down	SPy0184_glycine betaine-binding protein/glycine betaine transport system	SPy0184	fig|160490.1.peg.140	Glycine betaine ABC transport system, permease protein OpuAB / Glycine betaine ABC transport system, glycine betaine-binding protein OpuAC	Choline and Betaine Uptake and Betaine Biosynthesis
NT01SP0272	NT01SP0272_1L2	0.393	2.54453	-1.3474	down	SPy0297_oligopeptide ABC transporter, ATP-binding protein	SPy0297	fig|160490.1.peg.220	Oligopeptide transport ATP-binding protein oppF (TC 3.A.1.5.1)	ABC transporter oligopeptide (TC 3.A.1.5.1)
NT01SP1106	NT01SP1106_3N15	0.405	2.46914	-1.30401	down	SPy1242_phosphate ABC transporter, ATP-binding protein	SPy1242	fig|160490.1.peg.953	Phosphate transport ATP-binding protein pstB (TC 3.A.1.7.1)	High affinity phosphate transporter and control of PHO regulon; Phosphate metabolism
NT01SP1027	NT01SP1027_3K8	0.406	2.46305	-1.30045	down	SPy1157_chromosome assembly protein homolog, putative	SPy1157	fig|160490.1.peg.884	hypothetical protein	- none -
NT01SP1080	NT01SP1080_3M13	0.406	2.46305	-1.30045	down	SPy1214_lipoate-protein ligase A, putative	SPy1214	fig|160490.1.peg.929	Lipoate-protein ligase A	Dehydrogenase complexes; Lipoic acid metabolism
NT01SP1349	NT01SP1349_4H4	0.408	2.45098	-1.29336	down	SPy1513_isoleucyl-tRNA synthetase	SPy1513	fig|160490.1.peg.1165	Isoleucyl-tRNA synthetase (EC 6.1.1.5)	tRNA aminoacylation; Cell Division Cluster
NT01SP1207	NT01SP1207_4B19	0.41	2.43902	-1.2863	down	SPy1357_GRAB precursor	SPy1357	fig|160490.1.peg.1041	Protein G-related alpha 2 macroglobulin-binding protein (GRAB)	Streptococcus pyogenes Virulome
NT01SP0948	NT01SP0948_3H1	0.432	2.31481	-1.2109	down	SPy1073_ribosomal protein L7/L12	SPy1073	fig|160490.1.peg.816	LSU ribosomal protein L7/L12 (L23e)	Ribosome LSU bacterial
NT01SP1497	NT01SP1497_4N7	0.432	2.31481	-1.2109	down	SPy1684_glycerol kinase	SPy1684	fig|160490.1.peg.1296	Glycerol kinase (EC 2.7.1.30)	Glycerol and Glycerol-3-phosphate Uptake and Utilization; Glycerolipid and Glycerophospholipid Metabolism in Bacteria
NT01SP1528	NT01SP1528_4O14	0.434	2.30415	-1.20423	down	SPy1719_ribosome-binding factor A, putative	SPy1719	fig|160490.1.peg.1321	Ribosome-binding factor A	NusA-TFII Cluster; Translation factors bacterial
NT01SP0799	NT01SP0799_3A21	0.438	2.28311	-1.191	down	SPy0908_conserved hypothetical protein TIGR00023	SPy0908	fig|160490.1.peg.680	Acyl-phosphate:glycerol-3-phosphate O-acyltransferase PlsY	Glycerolipid and Glycerophospholipid Metabolism in Bacteria
NT01SP0935	NT01SP0935_3G12	0.464	2.15517	-1.1078	down	SPy1060_PTS system, mannose/fructose family IID component	SPy1060	fig|160490.1.peg.803	PTS system, mannose/fructose family IID component	- none -
NT01SP0933	NT01SP0933_3G10	0.479	2.08768	-1.0619	down	SPy1058_PTS system, mannose/fructose family IIB component	SPy1058	fig|160490.1.peg.801	PTS system, mannose/fructose family IIB component	- none -
NT01SP0077	NT01SP0077_1D3	2.01	0.497512	1.0072	up	SPy0084_hypothetical protein	SPy0084	fig|160490.1.peg.65	hypothetical protein	- none -
NT01SP1077	NT01SP1077_3M10	2.037	0.490918	1.02645	up	SPy1211_ribonucleoside-diphosphate reductase, alpha subunit	SPy1211	fig|160490.1.peg.926	Anaerobic ribonucleoside-triphosphate reductase (EC 1.17.4.2)	- none -
NT01SP0340	NT01SP0340_1N18	2.042	0.489716	1.02998	up	SPy0379_pyruvate formate-lyase 1 activating enzyme	SPy0379	fig|160490.1.peg.277	Pyruvate formate-lyase activating enzyme (EC 1.97.1.4)	Fermentations: Mixed acid
NT01SP1706	NT01SP1706_5F20	2.051	0.487567	1.03633	up	SPy1923_galactose-6-phosphate isomerase, LacA subunit	SPy1923	fig|160490.1.peg.1482	Galactose-6-phosphate isomerase, LacA subunit (EC 5.3.1.26)	Lactose and Galactose Uptake and Utilization
NT01SP1031	NT01SP1031_3K12	2.107	0.474608	1.07519	up	SPy1160_hypothetical protein	SPy1160	fig|160490.1.peg.887	hypothetical protein	- none -
NT01SP1223	NT01SP1223_4C11	2.144	0.466418	1.1003	up	SPy1374_NrdH-redoxin-related protein	SPy1374	fig|160490.1.peg.1057	Glutaredoxin-like protein NrdH	Ribonucleotide reduction; Glutaredoxins; Glutathione: Redox cycle
NT01SP0861	NT01SP0861_3D10	2.151	0.4649	1.10501	up	_gp502 (Prophage 370.2)	#N/A	#N/A	Hypothetical protein	#N/A
NT01SP1963	NT01SP1963_6A11	2.193	0.455996	1.13291	up	SPy2215_conserved hypothetical protein TIGR00246	SPy2215	fig|160490.1.peg.1695	COG1576: Uncharacterized conserved protein ## ybeA	Ribosome biogenesis bacterial; NAD and NADP cofactor biosynthesis global
NT01SP0025	NT01SP0025_1A24	2.204	0.453721	1.14012	up	SPy0024_phosphoribosylaminoimidazole-succinocarboxamide synthase	SPy0024	fig|160490.1.peg.18	Phosphoribosylaminoimidazole-succinocarboxamide synthase (EC 6.3.2.6)	De Novo Purine Biosynthesis
NT01SP0009	NT01SP0009_1A9	2.207	0.453104	1.14209	up	SPy0008_transcription-repair coupling factor	SPy0008	fig|160490.1.peg.6	Transcription-repair coupling factor	DNA-replication; Transcription factors bacterial
NT01SP0011	NT01SP0011_1A11	2.214	0.451671	1.14666	up	SPy0010_DivIC homolog, putative	SPy0010	fig|160490.1.peg.8	Cell division protein DivIC	Bacterial Cell Division
NT01SP0010	NT01SP0010_1A10	2.24	0.446429	1.1635	up	SPy0009_S4 domain protein	SPy0009	fig|160490.1.peg.1738	Ribosome-associated heat shock protein; Heat shock protein 15	CBSS-281309.1.peg.50
NT01SP0561	NT01SP0561_2G23	2.246	0.445236	1.16736	up	_3-ketoacyl-acyl carrier protein reductase	#N/A	#N/A	3-ketoacyl-acyl carrier protein reductase	#N/A
NT01SP1701	NT01SP1701_5F15	2.296	0.43554	1.19912	up	SPy1917_PTS system, cellobiose-specific IIC component, putative	SPy1917	fig|160490.1.peg.1477	PTS system, lactose-specific IIB component (EC 2.7.1.69) / PTS system, lactose-specific IIC component (EC 2.7.1.69)	Lactose and Galactose Uptake and Utilization
NT01SP1366	NT01SP1366_4H21	2.331	0.429	1.22095	up	SPy1531_DPS family protein, putative	SPy1531	fig|160490.1.peg.1181	Non-specific DNA-binding protein Dps / Iron-binding ferritin-like antioxidant protein / Ferroxidase (EC 1.16.3.1)	Cobalt-zinc-cadmium resistance; Oxidative stress; Oxidative stress; Oxidative stress
NT01SP0768	NT01SP0768_2P14	2.334	0.428449	1.2228	up	SPy0874_response regulator saliva persistence (Spt); our spt4R designation	SPy0874	fig|160490.1.peg.650	Two-component response regulator	- none -
NT01SP1397	NT01SP1397_4J4	2.346	0.426257	1.2302	up	SPy1566_conserved hypothetical protein	SPy1566	fig|160490.1.peg.1209	CRISPR-associated protein, CT1134 family	CRISPRs
NT01SP1217	NT01SP1217_4C5	2.353	0.424989	1.2345	up	SPy1368_uridine kinase	SPy1368	fig|160490.1.peg.1051	Uridine kinase (EC 2.7.1.48) [C1]	pyrimidine conversions
NT03SP1637	NT03SP1637_6P5	2.358	0.424088	1.23756	up	spyM18_1761_	spyM18_1761	fig|186103.1.peg.1448	Phage endopeptidase	Phage proteins
NT03SP0350	NT03SP0350_6I8	2.374	0.42123	1.24732	up	spyM18_0393_	spyM18_0393	fig|186103.1.peg.305	Streptococcal pyrogenic exotoxin A (SpeA); superantigen	Streptococcus pyogenes Virulome; Prophage-encoded Exotoxins
NT01SP1016	NT01SP1016_3J21	2.404	0.415973	1.26544	up	SPy1147_conserved hypothetical protein	SPy1147	fig|160490.1.peg.875	Pneumococcal vaccine antigen A homolog	- none -
NT01SP0240	NT01SP0240_1J18	2.42	0.413223	1.27501	up	SPy0261_primase-related protein	SPy0261	fig|160490.1.peg.192	Ribonuclease M5 (EC 3.1.26.8)	Ribosome biogenesis bacterial
NT01SP0321	NT01SP0321_1M23	2.429	0.411692	1.28036	up	SPy0357_hypothetical protein	SPy0357	fig|160490.1.peg.259	HD family hydrolase, diverged	- none -
NT01SP0328	NT01SP0328_1N6	2.487	0.402091	1.31441	up	SPy0364_unknown conserved protein in B. subtilis, putative	SPy0364	fig|160490.1.peg.265	CBS domain containing protein	- none -
NT01SP1101	NT01SP1101_3N10	2.495	0.400802	1.31904	up	SPy1236_histidine kinase PnpS, ciaH, spt8S	SPy1236	fig|160490.1.peg.948	Two component system sensor histidine kinase CiaH (EC 2.7.3.-)	- none -
NT01SP0299	NT01SP0299_1M4	2.591	0.385951	1.37351	up	SPy0334_YlbN-like protein	SPy0334	fig|160490.1.peg.244	hypothetical protein	- none -
NT01SP0398	NT01SP0398_2A4	2.612	0.382848	1.38515	up	SPy0457_peptidyl-prolyl cis-trans isomerase	SPy0457	fig|160490.1.peg.327	Peptidyl-prolyl cis-trans isomerase (EC 5.2.1.8)	- none -
NT01SP0351	NT01SP0351_1O5	2.621	0.381534	1.39012	up	SPy0395_ATP-dependent Clp protease, proteolytic subunit	SPy0395	fig|160490.1.peg.288	ATP-dependent Clp protease proteolytic subunit (EC 3.4.21.92)	Proteolysis in bacteria, ATP-dependent
NT01SP0440	NT01SP0440_2B22	2.639	0.378931	1.39999	up	SPy0505_glutamine cyclotransferase	SPy0505	fig|160490.1.peg.361	Glutaminyl-peptide cyclotransferase (EC 2.3.2.5)	- none -
NT01SP0212	NT01SP0212_1I14	2.669	0.374672	1.4163	up	_hypothetical protein	#N/A	#N/A	Hypothetical protein	#N/A
NT01SP1192	NT01SP1192_4B4	2.676	0.373692	1.42008	up	SPy1340_sugar transporter family protein, putative	SPy1340	fig|160490.1.peg.1029	Transporter, MFS superfamily	- none -
NT01SP1441	NT01SP1441_4K23	2.727	0.366703	1.44731	up	SPy1617_conserved hypothetical protein TIGR00257	SPy1617	fig|160490.1.peg.1246	hypothetical conserved protein COG1739	- none -
NT01SP0984	NT01SP0984_3I13	2.735	0.365631	1.45154	up	SPy1113_acid phosphatase	SPy1113	fig|160490.1.peg.845	Class B acid phosphatase precursor (EC 3.1.3.2)	- none -
NT01SP1799	NT01SP1799_5J17	2.765	0.361664	1.46728	up	SPy2034_conserved hypothetical protein	SPy2034	fig|160490.1.peg.1560	hypothetical protein	- none -
NT01SP0121	NT01SP0121_1E23	2.781	0.359583	1.4756	up	_hypothetical protein	#N/A	#N/A	Hypothetical protein	#N/A
NT03SP0485	NT03SP0485_6J16	2.785	0.359066	1.47768	up	_	_	#N/A	#N/A	#N/A
NT01SP1293	NT01SP1293_4F3	2.788	0.35868	1.47923	up	SPy1453_conserved hypothetical protein (Prophage 370.3)	SPy1453	fig|160490.1.peg.1113	conserved hypothetical protein - phage associated	Phage proteins
NT01SP1242	NT01SP1242_4D3	2.789	0.358551	1.47975	up	_conserved hypothetical protein	#N/A	#N/A	Hypothetical protein	#N/A
NT01SP1241	NT01SP1241_4D2	2.854	0.350385	1.51299	up	SPy1395_competence protein	SPy1395	fig|160490.1.peg.1069	Competence protein CoiA	Gram Positive Competence
NT01SP1783	NT01SP1783_5J1	2.898	0.345066	1.53506	up	SPy2009_fibronectin- and factor H-binding protein, Mga-regulated	SPy2009	fig|160490.1.peg.1546	hypothetical protein	- none -
NT01SP1240	NT01SP1240_4D1	2.916	0.342936	1.54399	up	SPy1393_oligoendopeptidase F	SPy1393	fig|160490.1.peg.1068	Oligoendopeptidase F	- none -
NT01SP1626	NT01SP1626_5C14	2.965	0.337268	1.56803	up	SPy1832_hypothetical protein	SPy1832	fig|160490.1.peg.1410	hypothetical protein	- none -
NT01SP1312	NT01SP1312_4F21	2.997	0.333667	1.58352	up	SPy1475_hypothetical protein (Prophage 370.3)	SPy1475	fig|160490.1.peg.1132	Prophage Lp1 protein 19	Phage proteins
NT01SP1666	NT01SP1666_5E6	3.01	0.332226	1.58976	up	SPy1878_glutamine synthetase repressor	SPy1878	fig|160490.1.peg.1448	Transcriptional regulator, repressor of the glutamine synthetase, MerR family	- none -
SpyM3_1328	SpyM3_1328_6E21	3.07	0.325733	1.61824	up	SpyM3_1328_	SpyM3_1328	fig|198466.1.peg.1328	Phage terminase, large subunit	Phage proteins
NT01SP1960	NT01SP1960_6A8	3.132	0.319285	1.64708	up	_hypothetical protein	#N/A	#N/A	Hypothetical protein	#N/A
NT01SP0015	NT01SP0015_1A15	3.193	0.313185	1.67491	up	_hypoxanthine phosphoribosyltransferase	#N/A	#N/A	Hypoxanthine phosphoribosyltransferase	#N/A
NT01SP1692	NT01SP1692_5F6	3.241	0.308547	1.69644	up	Spy1908_response regulator spt12R; salR	Spy1908	fig|160490.1.peg.1471	Transcriptional regulatory protein degU	- none -
NT01SP0506	NT01SP0506_2E16	3.248	0.307882	1.69955	up	SPy0583_conserved hypothetical protein	SPy0583	fig|160490.1.peg.421	Phage shock protein C, putative; stress-responsive transcriptional regulator	- none -
NT01SP1784	NT01SP1784_5J2	3.324	0.300842	1.73292	up	SPy2010_c5a peptidase precursor	SPy2010	fig|160490.1.peg.1547	C5a peptidase (EC 3.4.21.-)	Streptococcus pyogenes Virulome; Streptococcal Mga Regulon
NT01SP0778	NT01SP0778_2P24	3.327	0.300571	1.73422	up	SPy0884_hypothetical protein	SPy0884	fig|160490.1.peg.660	hypothetical protein	- none -
NT01SP0742	NT01SP0742_2O12	3.331	0.30021	1.73596	up	SPy0845_cation-efflux system membrane protein, putative	SPy0845	fig|160490.1.peg.630	Cobalt-zinc-cadmium resistance protein czcD	Cobalt-zinc-cadmium resistance
NT01SP1243	NT01SP1243_4D4	3.352	0.298329	1.74502	up	SPy1398_ribosomal small subunit pseudouridine synthase A	SPy1398	fig|160490.1.peg.1070	Ribosomal small subunit pseudouridine synthase A (EC 4.2.1.70)	- none -
NT01SP1030	NT01SP1030_3K11	3.38	0.295858	1.75702	up	SPy1159_hemolysin, putative	SPy1159	fig|160490.1.peg.886	Hemolysin III	- none -
NT01SP1785	NT01SP1785_5J3	3.493	0.286287	1.80447	up	_scpA 5' probe	SPY2010	fig|160490.1.peg.1547	C5a peptidase (EC 3.4.21.-)	Streptococcus pyogenes Virulome; Streptococcal Mga Regulon
NT01SP1823	NT01SP1823_5K17	3.546	0.282008	1.82619	up	SPy2059_penicillin-binding protein 1B	SPy2059	fig|160490.1.peg.1578	Multimodular transpeptidase-transglycosylase (EC 2.4.1.129) (EC 3.4.-.-)	Type IV pilus; Peptidoglycan Biosynthesis
NT01SP1702	NT01SP1702_5F16	3.568	0.280269	1.83512	up	SPy1918_PTS system, cellobiose-specific IIA component	SPy1918	fig|160490.1.peg.1478	PTS system, lactose-specific IIA component (EC 2.7.1.69)	Lactose and Galactose Uptake and Utilization
NT01SP1786	NT01SP1786_5J4	3.571	0.280034	1.83633	up	SPy2013_transposase	SPy2013	fig|160490.1.peg.1548	Transposase-IS1562	- none -
NT01SP1244	NT01SP1244_4D5	3.578	0.279486	1.83915	up	SPy1399_glucosamine-6-phosphate isomerase	SPy1399	fig|160490.1.peg.1071	Glucosamine-6-phosphate deaminase (EC 3.5.99.6)	Sialic Acid Metabolism; Chitin and N-acetylglucosamine utilization
NT01SP0492	NT01SP0492_2E2	3.584	0.279018	1.84157	up	SPy0565_transposase OrfAB, subunit B, putative	SPy0565	fig|160490.1.peg.1745	Transposase TnpA	- none -
NT01SP1586	NT01SP1586_5A24	3.629	0.275558	1.85957	up	SPy1783_hypothetical protein	SPy1783	fig|160490.1.peg.1374	ABC transporter permease protein	- none -
NT01SP0322	NT01SP0322_1M24	3.648	0.274123	1.86711	up	SPy0358_conserved hypothetical integral membrane protein	SPy0358	fig|160490.1.peg.260	membrane protein	- none -
NT01SP1822	NT01SP1822_5K16	3.703	0.270051	1.88869	up	SPy2058_preprotein translocase, SecE subunit, putative	SPy2058	fig|160490.1.peg.1577	Preprotein translocase subunit SecE (TC 3.A.5.1.1)	General secretory pathway (Sec-SRP) complex (TC 3.A.5.1.1)
NT01SP1736	NT01SP1736_5H2	3.767	0.265463	1.91342	up	SPy1955_ribosomal protein S15	SPy1955	fig|160490.1.peg.1504	SSU ribosomal protein S15p (S13e)	Ribosome SSU bacterial
NT03SP1092	NT03SP1092_6M4	3.965	0.252207	1.98732	up	_	_	#N/A	#N/A	#N/A
SpyM3_0100	SpyM3_0100_6A15	3.991	0.250564	1.99675	up	SpyM3_0100_	SpyM3_0100	fig|198466.1.peg.100	EftLSL.A	Streptococcus pyogenes Virulome
NT01SP1788	NT01SP1788_5J6	4.084	0.244858	2.02998	up	SPy2018_M1 protein precursor	SPy2018	fig|160490.1.peg.1550	Antiphagocytic M protein	Streptococcus pyogenes Virulome; Streptococcal Mga Regulon
NT01SP1827	NT01SP1827_5K21	4.209	0.237586	2.07348	up	SPy2065_hypothetical protein	SPy2065	fig|160490.1.peg.1764	Hypothetical protein SPy2065	- none -
NT01SP1018	NT01SP1018_3J23	4.221	0.236911	2.07758	up	SPy1149_transport ATP-binding protein MsbA, putative	SPy1149	fig|160490.1.peg.877	ABC transporter, ATP-binding/permease protein	- none -
NT01SP0150	NT01SP0150_1G4	4.334	0.230734	2.1157	up	SPy0166_hypothetical protein	SPy0166	fig|160490.1.peg.122	Streptococcal NAD glycohydrolase inhibitor	- none -
NT01SP1759	NT01SP1759_5I1	4.502	0.222124	2.17057	up	SPy1983_collagen-like protein Scl1, sclA	SPy1983	fig|160490.1.peg.1524	collagen-like surface protei	Streptococcus pyogenes Virulome
NT01SP1396	NT01SP1396_4J3	4.514	0.221533	2.17441	up	SPy1565_conserved hypothetical protein	SPy1565	fig|160490.1.peg.1208	CRISPR-associated protein, CT1133 family	CRISPRs
NT01SP1017	NT01SP1017_3J22	4.6	0.217391	2.20163	up	SPy1148_ABC transporter, ATP-binding protein, putative	SPy1148	fig|160490.1.peg.876	ABC transporter, ATP-binding/permease protein	- none -
NT01SP1100	NT01SP1100_3N9	4.829	0.207082	2.27172	up	_hypothetical protein	#N/A	#N/A	Hypothetical protein	#N/A
NT01SP1526	NT01SP1526_4O12	5.552	0.180115	2.47301	up	SPy1718_esterase, putative	SPy1718	fig|160490.1.peg.1320	putative esterase	Alpha-Amylase locus in Streptocococcus
NT01SP1627	NT01SP1627_5C15	5.972	0.167448	2.57821	up	SPy1833_A/G-specific adenine glycosylase	SPy1833	fig|160490.1.peg.1702	A/G-specific adenine glycosylase (EC 3.2.2.-)	DNA repair, bacterial
NT01SP0378	NT01SP0378_1P8	5.982	0.167168	2.58063	up	SPy0430_hypothetical protein	SPy0430	fig|160490.1.peg.307	hypothetical protein	- none -
NT01SP1948	NT01SP1948_5P20	6.244	0.160154	2.64247	up	SPy2200_hyaluronate synthase	SPy2200	fig|160490.1.peg.1684	Hyaluronan synthase (EC 2.4.1.212)	Streptococcus pyogenes Virulome; Streptococcal Hyaluronic Acid Capsule
NT01SP1949	NT01SP1949_5P21	7.314	0.136724	2.87066	up	SPy2201_udp-glucose 6-dehydrogenase	SPy2201	fig|160490.1.peg.1685	UDP-glucose dehydrogenase (EC 1.1.1.22)	Streptococcus pyogenes Virulome; Streptococcal Hyaluronic Acid Capsule; Sucrose Metabolism
NT01SP0151	NT01SP0151_1G5	8.915	0.11217	3.15623	up	SPy0167_streptolysin o precursor	SPy0167	fig|160490.1.peg.123	Thiol-activated cytolysin; Streptolysin O	Streptococcus pyogenes Virulome; SLO-NADGH Locus
NT03SP0422	NT03SP0422_6I17	11.19	0.0893655	3.48414	up	_	_	#N/A	#N/A	#N/A
NT01SP1787	NT01SP1787_5J5	11.28	0.0886525	3.4957	up	SPy2016_Sic1.225	SPy2016	fig|160490.1.peg.1549	Streptococcal inhibitor of complement (SIC)	Streptococcus pyogenes Virulome

## Sheet: WT vs. AP in vivo
Gene List of Probes With Differential Expression Ratios >2-fold and P value < 0.05
Conditions Compared: WT vs. AP in vivo
ProbeID	ArrayID	AP/WT	WT/AP	log2 AP/WT	in AP	Array Annotation	Spy#	NMPDR ID	NMPDR Function	Subsystem(s)
NT01SP1803	NT01SP1803_5J21	0.0282	35.461	-5.14816	down	SPy2038_inhibitor of SpeB; co-transcribed	SPy2038	fig|160490.1.peg.1762	Streptopain inhibitor (Spi)	Streptococcus pyogenes Virulome; SpeB operon
NT01SP1804	NT01SP1804_5J22	0.0335	29.8507	-4.8997	down	SPy2039_pyrogenic exotoxin B; streptopain precurso	SPy2039	fig|160490.1.peg.1562	Strepotococcal cysteine protease (Streptopain or SpeB)	Streptococcus pyogenes Virulome; SpeB operon
NT01SP1805	NT01SP1805_5J23	0.0372	26.8817	-4.74855	down	SPy2040_hypothetical protein	SPy2040	fig|160490.1.peg.1563	hypothetical protein	SpeB operon
NT01SP1844	NT01SP1844_5L14	0.0609	16.4204	-4.03741	down	SPy2088_amino acid permease, putative	SPy2088	fig|160490.1.peg.1596	putative cationic amino acid transporter protein	- none -
NT01SP1753	NT01SP1753_5H19	0.101	9.90099	-3.30757	down	_hypothetical protein	#N/A	#N/A	Hypothetical protein	#N/A
NT01SP1842	NT01SP1842_5L12	0.117	8.54701	-3.09542	down	SPy2085_formate--tetrahydrofolate ligase	SPy2085	fig|160490.1.peg.1594	Formate--tetrahydrofolate ligase (EC 6.3.4.3)	One-carbon metabolism by tetrahydropterines; Folate Biosynthesis
NT01SP1808	NT01SP1808_5K2	0.127	7.87402	-2.9771	down	SPy2043_phage-associated deoxyribonuclease; originally mitogenic factor	SPy2043	fig|160490.1.peg.1566	Streptodornase B; Mitogenic factor 1	Streptococcus pyogenes Virulome; Gram-Positive Extracellular Nucleases
NT01SP1417	NT01SP1417_4J23	0.134	7.46269	-2.8997	down	SPy1591_conserved hypothetical protein	SPy1591	fig|160490.1.peg.1228	Sugar-binding protein	Fructooligosaccharides(FOS) and Raffinose Utilization
NT01SP1418	NT01SP1418_4J24	0.136	7.35294	-2.87832	down	SPy1592_conserved hypothetical protein	SPy1592	fig|160490.1.peg.1229	Sugar-binding protein	Fructooligosaccharides(FOS) and Raffinose Utilization
NT01SP1806	NT01SP1806_5J24	0.147	6.80272	-2.76611	down	SPy2041_hypothetical protein	SPy2041	fig|160490.1.peg.1564	hypothetical protein	SpeB operon
NT01SP0650	NT01SP0650_2K16	0.155	6.45161	-2.68966	down	SPy0745_SagH	SPy0745	fig|160490.1.peg.547	Streptolysin S export transmembrane permease (SagH)	Streptolysin S Biosynthesis and Transport
NT01SP1853	NT01SP1853_5L23	0.163	6.13497	-2.61706	down	SPy2099_similar to transcriptional regulator (GntR family), putative	SPy2099	fig|160490.1.peg.1605	Trehalose operon transcriptional repressor	Trehalose Uptake and Utilization
NT01SP0648	NT01SP0648_2K14	0.168	5.95238	-2.57347	down	SPy0743_hypothetical protein	SPy0743	fig|160490.1.peg.545	Streptolysin S biosynthesis protein (SagF)	Streptolysin S Biosynthesis and Transport
NT01SP0649	NT01SP0649_2K15	0.178	5.61798	-2.49005	down	SPy0744_ABC transporter, ATP-binding protein, putative	SPy0744	fig|160490.1.peg.546	Export ABC transporter ATP-binding protein; Streptolysin S export protein (SagG)	Streptolysin S Biosynthesis and Transport
NT01SP1420	NT01SP1420_4K2	0.179	5.58659	-2.48197	down	SPy1595_pot. starch degradation products transport system permease protein amyd	SPy1595	fig|160490.1.peg.1231	Multiple sugar ABC transporter, membrane-spanning permease protein MsmF	Fructooligosaccharides(FOS) and Raffinose Utilization
NT01SP0140	NT01SP0140_1F18	0.184	5.43478	-2.44222	down	SPy0154_ATP synthase archaeal, A subunit	SPy0154	fig|160490.1.peg.113	V-type ATP synthase subunit A (EC 3.6.3.14)	- none -
NT01SP1049	NT01SP1049_3L6	0.199	5.02513	-2.32916	down	SPy1177_oxaloacetate decarboxylase, beta subunit	SPy1177	fig|160490.1.peg.900	Oxaloacetate decarboxylase beta chain (EC 4.1.1.3) / Methylmalonyl-CoA decarboxylase, beta chain (EC 4.1.1.41)	Na+ translocating decarboxylases and related biotin-dependent enzymes; Pyruvate metabolism I: anaplerotic reactions, PEP
NT01SP1841	NT01SP1841_5L11	0.204	4.90196	-2.29336	down	SPy2084_putative serine cycle enzyme	SPy2084	fig|160490.1.peg.1593	Formiminotetrahydrofolate cyclodeaminase (EC 4.3.1.4)	Histidine Degradation; One-carbon metabolism by tetrahydropterines
NT01SP0646	NT01SP0646_2K12	0.204	4.90196	-2.29336	down	SPy0741_Uncharacterized ACR, COG1944 superfamily	SPy0741	fig|160490.1.peg.543	Streptolysin S biosynthesis protein D (SagD)	Streptolysin S Biosynthesis and Transport
NT01SP0292	NT01SP0292_1L21	0.21	4.7619	-2.25154	down	SPy0324_sodium/dicarboxylate symporter	SPy0324	fig|160490.1.peg.238	Dicarboxylate/amino acid:cation (Na+ or H+) symporter	- none -
NT01SP0645	NT01SP0645_2K11	0.222	4.5045	-2.17137	down	SPy0740_SagC	SPy0740	fig|160490.1.peg.542	Streptolysin S biosynthesis protein C (SagC)	Streptolysin S Biosynthesis and Transport
NT01SP0651	NT01SP0651_2K17	0.222	4.5045	-2.17137	down	SPy0746_conserved hypothetical protein	SPy0746	fig|160490.1.peg.548	Streptolysin S export transmembrane permease (SagI)	Streptolysin S Biosynthesis and Transport
NT01SP1415	NT01SP1415_4J21	0.235	4.25532	-2.08927	down	SPy1588_histidine kinase; spt10S, hk07, YesNM	SPy1588	fig|160490.1.peg.1226	Two-component sensor kinase yesM (EC 2.7.3.-)	Fructooligosaccharides(FOS) and Raffinose Utilization
NT01SP0644	NT01SP0644_2K10	0.235	4.25532	-2.08927	down	SPy0739_SagB	SPy0739	fig|160490.1.peg.541	Streptolysin S biosynthesis protein B (SagB)	Streptolysin S Biosynthesis and Transport
NT01SP0161	NT01SP0161_1G15	0.237	4.21941	-2.07704	down	SPy0176_PTS system, IIA component	SPy0176	fig|160490.1.peg.132	PTS system, 3-keto-L-gulonate/L-ascorbate specific IIA component (PtxA)	L-ascorbate utilization
NT01SP1845	NT01SP1845_5L15	0.238	4.20168	-2.07097	down	SPy2089_histidine ammonia-lyase	SPy2089	fig|160490.1.peg.1597	Histidine ammonia-lyase (EC 4.3.1.3)	Histidine Degradation
NT01SP0055	NT01SP0055_1C6	0.252	3.96825	-1.9885	down	SPy0057_ribosomal protein L16	SPy0057	fig|160490.1.peg.44	LSU ribosomal protein L16p (L10e)	Ribosome LSU bacterial
NT01SP0164	NT01SP0164_1G18	0.264	3.78788	-1.92139	down	SPy0179_L-ribulose-5-phosphate 4-epimerase	SPy0179	fig|160490.1.peg.135	L-ribulose-5-phosphate 4-epimerase (EC 5.1.3.4)	L-ascorbate utilization
NT01SP0729	NT01SP0729_2N23	0.268	3.73134	-1.8997	down	SPy0833_carbamoyl-phosphate synthase, small subunit	SPy0833	fig|160490.1.peg.620	Carbamoyl-phosphate synthase small chain (EC 6.3.5.5)	De Novo Pyrimidine Synthesis
NT01SP0061	NT01SP0061_1C12	0.271	3.69004	-1.88364	down	SPy0064_Ribosomal protein S14c	SPy0064	fig|160490.1.peg.50	SSU ribosomal protein S14p (S29e)	Ribosome SSU bacterial
NT01SP1109	NT01SP1109_3N18	0.272	3.67647	-1.87832	down	SPy1245_phosphate ABC transporter, periplasmic phosphate-binding protein	SPy1245	fig|160490.1.peg.956	Phosphate ABC transporter, periplasmic phosphate-binding protein pstS (TC 3.A.1.7.1)	High affinity phosphate transporter and control of PHO regulon; Phosphate metabolism
NT01SP1416	NT01SP1416_4J22	0.28	3.57143	-1.8365	down	SPy1589_conserved hypothetical protein	SPy1589	fig|160490.1.peg.1227	Integral membrane protein	- none -
NT01SP0730	NT01SP0730_2N24	0.286	3.4965	-1.80591	down	_hypothetical protein	#N/A	#N/A	Hypothetical protein	#N/A
NT01SP0167	NT01SP0167_1G21	0.288	3.47222	-1.79586	down	SPy0182_conserved hypothetical protein	SPy0182	fig|160490.1.peg.138	Putative L-ascorbate 6-phosphate lactonase (EC 3.1.1.-)	L-ascorbate utilization
NT01SP1846	NT01SP1846_5L16	0.296	3.37838	-1.75633	down	SPy2090_formiminoglutamase, putative	SPy2090	fig|160490.1.peg.1598	Formiminoglutamase (EC 3.5.3.8)	Histidine Degradation
NT01SP1552	NT01SP1552_4P14	0.303	3.30033	-1.72261	down	SPy1744_acetyl-CoA carboxylase, carboxyl transferase subunit beta	SPy1744	fig|160490.1.peg.1344	Acetyl-coenzyme A carboxyl transferase beta chain (EC 6.4.1.2)	Fatty Acid Biosynthesis FASII; Na+ translocating decarboxylases and related biotin-dependent enzymes
NT01SP0162	NT01SP0162_1G16	0.304	3.28947	-1.71786	down	SPy0177_hexulose-6-phosphate synthase SgbH, putative	SPy0177	fig|160490.1.peg.133	3-keto-L-gulonate 6-phosphate decarboxylase	L-ascorbate utilization
NT01SP1278	NT01SP1278_4E15	0.306	3.26797	-1.7084	down	SPy1437_hypothetical protein (Prophage 370.3)	SPy1437	fig|160490.1.peg.1750	hypothetical protein	- none -
NT01SP0134	NT01SP0134_1F12	0.307	3.25733	-1.70369	down	SPy0148_v-type Na-ATPase	SPy0148	fig|160490.1.peg.109	V-type Na+-ATPase subunit I (EC 3.6.3.14)	- none -
NT01SP0160	NT01SP0160_1G14	0.307	3.25733	-1.70369	down	SPy0175_SgaT protein, putative	SPy0175	fig|160490.1.peg.131	PTS system, 3-keto-L-gulonate/L-ascorbate specific IIB component (SgaB)	L-ascorbate utilization
NT01SP0240	NT01SP0240_1J18	0.308	3.24675	-1.699	down	SPy0261_primase-related protein	SPy0261	fig|160490.1.peg.192	Ribonuclease M5 (EC 3.1.26.8)	Ribosome biogenesis bacterial
NT01SP1412	NT01SP1412_4J18	0.319	3.1348	-1.64837	down	SPy1584_shikimate 5-dehydrogenase	SPy1584	fig|160490.1.peg.1223	Shikimate 5-dehydrogenase (EC 1.1.1.25)	Quinate degradation; Common Pathway For Synthesis of Aromatic Compounds (DAHP synthase to chorismate); Chorismate Synthesis
NT01SP0640	NT01SP0640_2K6	0.319	3.1348	-1.64837	down	_RofA, putative	#N/A	#N/A	RofA-like protein	Streptococcus pyogenes virulence regulators
NT01SP1750	NT01SP1750_5H16	0.325	3.07692	-1.62149	down	SPy1972_alkaline amylopullulanase	SPy1972	fig|160490.1.peg.1517	Pullulanase (EC 3.2.1.41)	- none -
NT01SP0163	NT01SP0163_1G17	0.327	3.0581	-1.61264	down	SPy0178_hexulose-6-phosphate isomerase, putative	SPy0178	fig|160490.1.peg.134	L-xylulose 5-phosphate 3-epimerase (EC 5.1.3.-)	L-ascorbate utilization
NT01SP0067	NT01SP0067_1C18	0.33	3.0303	-1.59946	down	SPy0072_ribosomal protein L15	SPy0072	fig|160490.1.peg.56	LSU ribosomal protein L15p (L27Ae)	Ribosome LSU bacterial
NT01SP1277	NT01SP1277_4E14	0.332	3.01205	-1.59074	down	SPy1436_DNA-entry nuclease, putative (Prophage 370.3)	SPy1436	fig|160490.1.peg.1097	Streptococcal extracellular nuclease 3; Mitogenic factor 3	Streptococcus pyogenes Virulome; Gram-Positive Extracellular Nucleases; Prophage-encoded Exotoxins
NT01SP0049	NT01SP0049_1B24	0.334	2.99401	-1.58208	down	SPy0050_Ribosomal protein L1E	SPy0050	fig|160490.1.peg.38	LSU ribosomal protein L4p (L1e)	Ribosome LSU bacterial
NT01SP0043	NT01SP0043_1B18	0.338	2.95858	-1.5649	down	_alcohol dehydrogenase/acetaldehyde dehydrogenase	#N/A	#N/A	Alcohol dehydrogenase/acetaldehyde dehydrogenase	#N/A
NT01SP0136	NT01SP0136_1F14	0.34	2.94118	-1.55639	down	SPy0150_v-type sodium ATP synthase subunit e, putative	SPy0150	fig|160490.1.peg.111	putative V-type Na+ -ATPase subunit E	- none -
NT01SP1258	NT01SP1258_4D19	0.341	2.93255	-1.55216	down	SPy1414_potassium uptake protein, Kup system, putative	SPy1414	fig|160490.1.peg.1084	Kup system potassium uptake protein	Potassium homeostasis; Glutathione-regulated potassium-efflux system and associated functions
NT01SP0947	NT01SP0947_3G24	0.346	2.89017	-1.53116	down	SPy1072_ribosomal protein L10	SPy1072	fig|160490.1.peg.815	LSU ribosomal protein L10p (P0)	Ribosome LSU bacterial
NT01SP0060	NT01SP0060_1C11	0.348	2.87356	-1.52284	down	SPy0063_ribosomal protein L5	SPy0063	fig|160490.1.peg.49	LSU ribosomal protein L5p (L11e)	Ribosome LSU bacterial
NT01SP1379	NT01SP1379_4I10	0.356	2.80899	-1.49005	down	SPy1544_ornithine carbamoyltransferase	SPy1544	fig|160490.1.peg.1193	Ornithine carbamoyltransferase (EC 2.1.3.3)	Arginine and Ornithine Degradation; Arginine Deiminase Pathway
NT01SP0073	NT01SP0073_1C24	0.361	2.77008	-1.46993	down	SPy0078_Ribosomal protein S11	SPy0078	fig|160490.1.peg.62	SSU ribosomal protein S11p (S14e)	Ribosome SSU bacterial
NT03SP1367	NT03SP1367_6O3	0.363	2.75482	-1.46196	down	spyM18_1460_	spyM18_1460	fig|186103.1.peg.1200	Human platelet-binding protein, phage-associated	Phage proteins
NT01SP0623	NT01SP0623_2J13	0.366	2.73224	-1.45008	down	SPy0716_agas protein	SPy0716	fig|160490.1.peg.525	Putative tagatose-6-phosphate ketose/aldose isomerase (EC 5.3.1.-)	N-Acetyl-Galactosamine and Galactosamine Utilization
NT01SP1828	NT01SP1828_5K22	0.374	2.6738	-1.41889	down	SPy2066_conserved hypothetical protein	SPy2066	fig|160490.1.peg.1582	Dipeptidase (EC 3.4.-.-)	- none -
NT01SP0264	NT01SP0264_1K18	0.378	2.6455	-1.40354	down	SPy0289_NifU-related protein	SPy0289	fig|160490.1.peg.214	Iron-sulfur cluster assembly scaffold protein IscU	tRNA modification Archaea; Fe-S cluster assembly
NT01SP0771	NT01SP0771_2P17	0.379	2.63852	-1.39973	down	SPy0877_mevalonate diphosphate decarboxylase, putative	SPy0877	fig|160490.1.peg.653	Diphosphomevalonate decarboxylase (EC 4.1.1.33)	Mevalonate Branch of Isoprenoid Biosynthesis; Isoprenoid Biosynthesis
NT01SP1380	NT01SP1380_4I11	0.386	2.59067	-1.37333	down	SPy1546_Acetyltransferase (GNAT) family family	SPy1546	fig|160490.1.peg.1194	Acetyltransferase (EC 2.3.1.-)	- none -
NT01SP1425	NT01SP1425_4K7	0.394	2.53807	-1.34373	down	_hypothetical protein	#N/A	#N/A	Hypothetical protein	#N/A
NT01SP0745	NT01SP0745_2O15	0.395	2.53165	-1.34008	down	SPy0849_tRNA (guanine-N1)-methyltransferase	SPy0849	fig|160490.1.peg.633	tRNA (Guanine37-N1) -methyltransferase (EC 2.1.1.31)	tRNA modification Archaea; Ribosome biogenesis bacterial
NT01SP1411	NT01SP1411_4J17	0.396	2.52525	-1.33643	down	SPy1582_methyltransferase	SPy1582	fig|160490.1.peg.1222	Ubiquinone/menaquinone biosynthesis methyltransferase UbiE/COQ5 (EC 2.1.1.-)	- none -
NT01SP1103	NT01SP1103_3N12	0.398	2.51256	-1.32916	down	SPy1239_aminopeptidase N	SPy1239	fig|160490.1.peg.950	Lysyl-aminopeptidase; aminopeptidase N (EC 3.4.11.2)	- none -
NT01SP0156	NT01SP0156_1G10	0.399	2.50627	-1.32554	down	SPy0172_cystathionine gamma-synthase	SPy0172	fig|160490.1.peg.128	Cystathionine beta-lyase (EC 4.4.1.8)	Methionine Biosynthesis
NT01SP1207	NT01SP1207_4B19	0.402	2.48756	-1.31473	down	SPy1357_GRAB precursor	SPy1357	fig|160490.1.peg.1041	Protein G-related alpha 2 macroglobulin-binding protein (GRAB)	Streptococcus pyogenes Virulome
NT01SP0751	NT01SP0751_2O21	0.413	2.42131	-1.27579	down	SPy0855_PTS system, fructose-specific IIABC component	SPy0855	fig|160490.1.peg.639	PTS system, fructose-specific IIA component (EC 2.7.1.69) / PTS system, fructose-specific IIB component (EC 2.7.1.69) / PTS system, fructose-specific IIC component (EC 2.7.1.69)	Fructose utilization
NT01SP1381	NT01SP1381_4I12	0.415	2.40964	-1.26882	down	SPy1547_arginine deiminase	SPy1547	fig|160490.1.peg.1195	Arginine deiminase (EC 3.5.3.6)	Arginine and Ornithine Degradation; Arginine Deiminase Pathway
NT01SP1108	NT01SP1108_3N17	0.418	2.39234	-1.25843	down	SPy1244_phosphate ABC transporter, permease protein	SPy1244	fig|160490.1.peg.955	Phosphate transport system permease protein pstC (TC 3.A.1.7.1)	Phosphate metabolism
NT01SP0241	NT01SP0241_1J19	0.425	2.35294	-1.23447	down	SPy0262_dimethyladenosine transferase	SPy0262	fig|160490.1.peg.193	Dimethyladenosine transferase (EC 2.1.1.-)	Ribosome biogenesis bacterial
NT01SP0063	NT01SP0063_1C14	0.425	2.35294	-1.23447	down	SPy0066_Ribosomal protein L6	SPy0066	fig|160490.1.peg.52	LSU ribosomal protein L6p (L9e)	Ribosome LSU bacterial
NT01SP0138	NT01SP0138_1F16	0.435	2.29885	-1.20091	down	_ATP synthase (F/14-kDa) subunit	#N/A	#N/A	ATP synthase (F/14-kDa) subunit	#N/A
NT01SP0865	NT01SP0865_3D14	0.437	2.28833	-1.19429	down	SPy0977_hypothetical protein (Prophage 370.2)	SPy0977	fig|160490.1.peg.738	Hypothetical protein-phage associated	Phage proteins
NT01SP1341	NT01SP1341_4G20	0.439	2.2779	-1.18771	down	SPy1505_DNA photolyase	SPy1505	fig|160490.1.peg.1158	Deoxyribodipyrimidine photolyase (EC 4.1.99.3)	DNA repair, bacterial
NT01SP0448	NT01SP0448_2C6	0.439	2.2779	-1.18771	down	SPy0514_catabolite control protein A	SPy0514	fig|160490.1.peg.369	Catabolite control protein A	HPr catabolite repression system
NT01SP1413	NT01SP1413_4J19	0.44	2.27273	-1.18442	down	SPy1586_beta-galactosidase	SPy1586	fig|160490.1.peg.1748	Beta-galactosidase (EC 3.2.1.23)	Lactose utilization; Galactosylceramide and Sulfatide metabolism; Lactose and Galactose Uptake and Utilization
NT01SP1248	NT01SP1248_4D9	0.443	2.25734	-1.17462	down	SPy1402_hypothetical protein	SPy1402	fig|160490.1.peg.1074	Hypothetical protein SPy1402	- none -
NT01SP1333	NT01SP1333_4G12	0.444	2.25225	-1.17137	down	SPy1497_hemolysin A	SPy1497	fig|160490.1.peg.1152	RNA binding methyltransferase FtsJ like	- none -
NT01SP0567	NT01SP0567_2H5	0.445	2.24719	-1.16812	down	SPy0653_Uncharacterised protein family superfamily	SPy0653	fig|160490.1.peg.472	Hypothetical protein UPF0052	- none -
NT01SP1135	NT01SP1135_3O20	0.445	2.24719	-1.16812	down	SPy1273_CAMP factor	SPy1273	fig|160490.1.peg.979	CAMP factor	Streptococcus pyogenes Virulome
NT01SP0556	NT01SP0556_2G18	0.451	2.21729	-1.1488	down	SPy0642_iron-sulfur cluster-binding protein, putative	SPy0642	fig|160490.1.peg.463	Iron-sulfur cluster-binding protein	Soluble cytochromes and functionally related electron carriers
NT01SP0036	NT01SP0036_1B11	0.455	2.1978	-1.13606	down	SPy0036_adenylosuccinate lyase	SPy0036	fig|160490.1.peg.28	Adenylosuccinate lyase (EC 4.3.2.2)	De Novo Purine Biosynthesis; Purine conversions
NT01SP0267	NT01SP0267_1K21	0.455	2.1978	-1.13606	down	SPy0292_D-alanyl-D-alanine carboxypeptidase, putative	SPy0292	fig|160490.1.peg.216	D-alanyl-D-alanine carboxypeptidase (EC 3.4.16.4)	Peptidoglycan Biosynthesis
NT01SP0145	NT01SP0145_1F23	0.464	2.15517	-1.1078	down	SPy0160_adenylosuccinate synthetase	SPy0160	fig|160490.1.peg.118	Adenylosuccinate synthetase (EC 6.3.4.4)	Purine conversions
NT01SP0539	NT01SP0539_2G1	0.465	2.15054	-1.1047	down	SPy0621_unknown conserved protein	SPy0621	fig|160490.1.peg.448	Deoxyguanosinetriphosphate triphosphohydrolase (EC 3.1.5.1)	Purine conversions
NT01SP0568	NT01SP0568_2H6	0.473	2.11416	-1.08009	down	SPy0654_conserved hypothetical protein superfamily	SPy0654	fig|160490.1.peg.473	Cytoplasmic hypothetical protein DUF199, a subgroup	- none -
NT01SP1496	NT01SP1496_4N6	0.473	2.11416	-1.08009	down	SPy1683_glycerol-3-phosphate dehydrogenase	SPy1683	fig|160490.1.peg.1295	Aerobic glycerol-3-phosphate dehydrogenase (EC 1.1.99.5)	Glycerol and Glycerol-3-phosphate Uptake and Utilization; Glycerolipid and Glycerophospholipid Metabolism in Bacteria
NT01SP1429	NT01SP1429_4K11	0.477	2.09644	-1.06794	down	SPy1605_orphan histidine kinase; regulator of Cov	SPy1605	fig|160490.1.peg.1238	Putative two-component responsible histidine kinase	- none -
NT01SP0435	NT01SP0435_2B17	0.488	2.04918	-1.03505	down	SPy0501_multi-drug resistance efflux pump	SPy0501	fig|160490.1.peg.357	Multi-drug resistance efflux pump pmrA	- none -
NT01SP0270	NT01SP0270_1K24	0.493	2.0284	-1.02034	down	SPy0295_oligopeptide ABC transporter, permease protein, putative	SPy0295	fig|160490.1.peg.218	Oligopeptide transport system permease protein oppC (TC 3.A.1.5.1)	ABC transporter oligopeptide (TC 3.A.1.5.1)
NT01SP0445	NT01SP0445_2C3	0.495	2.0202	-1.0145	down	SPy0511_lactoylglutathione lyase	SPy0511	fig|160490.1.peg.366	Lactoylglutathione lyase (EC 4.4.1.5)	Methylglyoxal Metabolism; Glutathione: Non-redox reactions
NT01SP1723	NT01SP1723_5G13	0.496	2.01613	-1.01159	down	SPy1940_unknown conserved protein	SPy1940	fig|160490.1.peg.1494	Small protein similar to cysteinyl-tRNA synthetase	Conserved gene cluster possibly involved in RNA metabolism
NT03SP1852	NT03SP1852_7A1	2.048	0.488281	1.03422	up	_	_	#N/A	#N/A	#N/A
NT01SP1027	NT01SP1027_3K8	2.065	0.484262	1.04614	up	SPy1157_chromosome assembly protein homolog, putative	SPy1157	fig|160490.1.peg.884	hypothetical protein	- none -
NT01SP0593	NT01SP0593_2I7	2.093	0.477783	1.06557	up	SPy0680_hypothetical protein (Prophage 370.1)	SPy0680	fig|160490.1.peg.495	conserved hypothetical protein - phage associated	Phage proteins
NT01SP0091	NT01SP0091_1D17	2.108	0.474383	1.07587	up	SPy0101_comG operon protein 1	SPy0101	fig|160490.1.peg.75	late competence protein ComGA, access of DNA to ComEA	Late competence
NT01SP0581	NT01SP0581_2H19	2.201	0.454339	1.13816	up	SPy0669_helicase-related protein (Prophage 370.1)	SPy0669	fig|160490.1.peg.486	putative DEAD box family helicase, phage associated	Phage proteins
NT01SP1586	NT01SP1586_5A24	2.22	0.45045	1.15056	up	SPy1783_hypothetical protein	SPy1783	fig|160490.1.peg.1374	ABC transporter permease protein	- none -
SpyM3_1263	SpyM3_1263_6D17	2.226	0.449236	1.15445	up	SpyM3_1263_	SpyM3_1263	fig|198466.1.peg.1263	Putative repressor, phage associated	Phage proteins
NT01SP1076	NT01SP1076_3M9	2.231	0.448229	1.15769	up	SPy1210_transcriptional regulator, GntR family, putative	SPy1210	fig|160490.1.peg.925	Transcriptional regulator, GntR family	- none -
NT01SP1964	NT01SP1964_6A12	2.246	0.445236	1.16736	up	SPy2216_serine protease, HtrA/DegQ/DegS family	SPy2216	fig|160490.1.peg.1696	Serine protease, DegP/HtrA, do-like (EC 3.4.21.-)	SA:14-24
NT01SP1626	NT01SP1626_5C14	2.276	0.439367	1.1865	up	SPy1832_hypothetical protein	SPy1832	fig|160490.1.peg.1410	hypothetical protein	- none -
SpyM3_1321	SpyM3_1321_6E15	2.292	0.4363	1.19661	up	SpyM3_1321_	SpyM3_1321	fig|198466.1.peg.1321	Hypothetical phage protein	Phage proteins
NT01SP0878	NT01SP0878_3E3	2.293	0.43611	1.19724	up	SPy0992_a2 (Prophage 370.2)	SPy0992	fig|160490.1.peg.751	conserved hypothetical protein - phage associated	Phage proteins
NT01SP1305	NT01SP1305_4F15	2.308	0.433276	1.20664	up	SPy1466_hypothetical protein (Prophage 370.3)	SPy1466	fig|160490.1.peg.1125	hypothetical protein - phage associated	Phage proteins
SpyM3_1239	SpyM3_1239_6D4	2.335	0.428266	1.22342	up	SpyM3_1239_	SpyM3_1239	fig|198466.1.peg.1239	Hypothetical phage protein	Phage proteins
NT01SP1392	NT01SP1392_4I23	2.406	0.415628	1.26664	up	SPy1561_unknown conserved protein in others	SPy1561	fig|160490.1.peg.1204	CRISPR-associated protein Cas2	CRISPRs
NT01SP1755	NT01SP1755_5H21	2.466	0.405515	1.30217	up	SPy1979_streptokinase a precursor	SPy1979	fig|160490.1.peg.1521	Streptokinase	Streptococcus pyogenes Virulome
NT03SP1964	NT03SP1964_7A16	2.474	0.404204	1.30685	up	_	_	#N/A	#N/A	#N/A
NT01SP0882	NT01SP0882_3E7	2.487	0.402091	1.31441	up	SPy0996_unknown conserved protein in others, putative (Prophage 370.2)	SPy0996	fig|160490.1.peg.755	hypothetical protein	- none -
NT03SP0478	NT03SP0478_6J10	2.5	0.4	1.32193	up	spyM18_0539_	spyM18_0539	fig|186103.1.peg.403	Sensory transduction protein kinase (EC 2.7.3.-)	#N/A
NT01SP0876	NT01SP0876_3E1	2.518	0.397141	1.33228	up	SPy0989_x (Prophage 370.2)	SPy0989	fig|160490.1.peg.749	Structural protein	- none -
NT01SP1130	NT01SP1130_3O15	2.529	0.395413	1.33857	up	_hypothetical protein	#N/A	#N/A	Hypothetical protein	#N/A
NT01SP0922	NT01SP0922_3F23	2.536	0.394322	1.34255	up	_hypothetical protein	#N/A	#N/A	Hypothetical protein	#N/A
SpyM3_0973	SpyM3_0973_6B24	2.608	0.383436	1.38294	up	SpyM3_0973_	SpyM3_0973	fig|198466.1.peg.973	Hypothetical phage protein	Phage proteins
NT01SP1526	NT01SP1526_4O12	2.616	0.382263	1.38736	up	SPy1718_esterase, putative	SPy1718	fig|160490.1.peg.1320	putative esterase	Alpha-Amylase locus in Streptocococcus
NT03SP1216	NT03SP1216_6N13	2.625	0.380952	1.39232	up	spyM18_1299_	spyM18_1299	fig|186103.1.peg.1069	Hypothetical phage protein	Phage proteins
NT03SP0349	NT03SP0349_6I7	2.634	0.379651	1.39726	up	_	_	#N/A	#N/A	#N/A
NT01SP1566	NT01SP1566_5A4	2.656	0.376506	1.40926	up	SPy1761_heat shock protein GrpE	SPy1761	fig|160490.1.peg.1358	Heat shock protein GrpE	Heat shock dnaK gene cluster extended; Protein chaperones
NT01SP1698	NT01SP1698_5F12	2.657	0.376364	1.4098	up	SPy1914_cylM protein, putative	SPy1914	fig|160490.1.peg.1474	putative salivaricin A modification enzyme; amino acid dehydration	- none -
NT01SP0854	NT01SP0854_3D3	2.657	0.376364	1.4098	up	SPy0965_gp51 (Prophage 370.2)	SPy0965	fig|160490.1.peg.730	conserved hypothetical protein - phage associated	Phage proteins
NT01SP0093	NT01SP0093_1D19	2.659	0.376081	1.41088	up	SPy0103_comG operon protein 3	SPy0103	fig|160490.1.peg.77	late competence protein ComGC, access of DNA to ComEA, FIG007487	Late competence
NT01SP1914	NT01SP1914_5O12	2.718	0.367918	1.44255	up	SPy2164_hypothetical protein	SPy2164	fig|160490.1.peg.1655	hypothetical protein	- none -
NT01SP1712	NT01SP1712_5G2	2.725	0.366972	1.44626	up	_hypothetical protein (Phage R1930)	#N/A	#N/A	Hypothetical phage protein	Phage proteins
SpyM3_0939	SpyM3_0939_6B12	2.739	0.365097	1.45365	up	SpyM3_0939_	SpyM3_0939	fig|198466.1.peg.939	DNA packaging protein, phage associated	Phage proteins
NT01SP1298	NT01SP1298_4F8	2.748	0.363901	1.45838	up	SPy1459_cell division protein MukB, putative (Prophage 370.3)	SPy1459	fig|160490.1.peg.1118	conserved hypothetical protein - phage associated	Phage proteins
NT01SP1466	NT01SP1466_4L24	2.77	0.361011	1.46989	up	SPy1646_cell division protein DivIVA	SPy1646	fig|160490.1.peg.1269	Cell division initiation protein DivIVA	Bacterial Cell Division; Control of cell elongation - division cycle in Bacilli
NT01SP1565	NT01SP1565_5A3	2.791	0.358295	1.48078	up	SPy1760_dnaK protein	SPy1760	fig|160490.1.peg.1357	Chaperone protein DnaK	Heat shock dnaK gene cluster extended; Protein chaperones
NT01SP1120	NT01SP1120_3O5	2.899	0.344947	1.53556	up	SPy1257_ABC transporter, ATP-binding protein	SPy1257	fig|160490.1.peg.967	ABC transporter, ATP-binding protein	- none -
NT03SP2078	NT03SP2078_7A24	2.932	0.341064	1.55189	up	_	_	#N/A	#N/A	#N/A
NT01SP1884	NT01SP1884_5N6	2.946	0.339443	1.55876	up	SPy2132_hypothetical protein (Prophage 370.4)	SPy2132	fig|160490.1.peg.1631	hypothetical protein	- none -
NT03SP0037	NT03SP0037_6H10	2.969	0.336814	1.56998	up	spyM18_0036_	spyM18_0036	fig|186103.1.peg.29	Hypothetical protein	#N/A
NT03SP0398	NT03SP0398_6I14	2.979	0.335683	1.57483	up	_	_	#N/A	#N/A	#N/A
NT01SP1198	NT01SP1198_4B10	3.046	0.328299	1.60692	up	_hypothetical protein	#N/A	#N/A	Hypothetical protein	#N/A
NT01SP1817	NT01SP1817_5K11	3.085	0.324149	1.62527	up	_hypothetical protein	#N/A	#N/A	Hypothetical protein	#N/A
SpyM3_0103	SpyM3_0103_6A18	3.15	0.31746	1.65535	up	SpyM3_0103_	SpyM3_0103	fig|198466.1.peg.103	Multiple sugar metabolism regulator	Streptococcus pyogenes virulence regulators; Streptococcus pyogenes FCT locus
NT03SP1381	NT03SP1381_6O6	3.174	0.31506	1.6663	up	spyM18_1475_	spyM18_1475	fig|186103.1.peg.1904	Conserved hypothetical phage protein	Phage proteins
NT01SP0639	NT01SP0639_2K5	3.259	0.306843	1.70443	up	_RofA, putative, RALP-3	#N/A	#N/A	RofA-like protein, RALP-3	Streptococcus pyogenes virulence regulators
NT03SP1902	NT03SP1902_7A4	3.265	0.306279	1.70708	up	spyM18_2046_	spyM18_2046	fig|186103.1.peg.1684	Streptococcal protective antigen (Spa)	Streptcococcus pyogenes Virulome
NT01SP1289	NT01SP1289_4E23	3.277	0.305157	1.71238	up	SPy1449_conserved hypothetical protein (Prophage 370.3)	SPy1449	fig|160490.1.peg.1109	conserved hypothetical protein - phage associated	Phage proteins
SpyM3_0104	SpyM3_0104_6A19	3.42	0.292398	1.774	up	SpyM3_0104_	SpyM3_0104	fig|198466.1.peg.104	Fibronectin-binding protein	Streptococcus pyogenes Virulome; Streptococcus pyogenes FCT locus
SpyM3_0097	SpyM3_0097_6A13	3.427	0.2918	1.77695	up	SpyM3_0097_	SpyM3_0097	fig|198466.1.peg.97	Negative transcriptional regulator	Streptococcus pyogenes Transcription Regulators; Streptococcus pyogenes virulence regulators; Streptococcus pyogenes FCT locus
NT01SP1950	NT01SP1950_5P22	3.44	0.290698	1.78241	up	SPy2202_UTP-glucose-1-phosphate uridylyltransferase	SPy2202	fig|160490.1.peg.1686	UTP--glucose-1-phosphate uridylyltransferase (EC 2.7.7.9)	Streptococcus pyogenes Virulome; Streptococcal Hyaluronic Acid Capsule; Sucrose Metabolism
NT01SP1311	NT01SP1311_4F20	3.46	0.289017	1.79077	up	SPy1474_hypothetical protein (Prophage 370.3)	SPy1474	fig|160490.1.peg.1131	hypothetical protein	- none -
SpyM3_1116	SpyM3_1116_6C15	3.479	0.287439	1.79867	up	SpyM3_1116_	SpyM3_1116	fig|198466.1.peg.1885	Conserved hypothetical phage protein	Phage proteins
NT01SP1197	NT01SP1197_4B9	3.55	0.28169	1.82782	up	SPy1345_uridine phosphorylase, putative	SPy1345	fig|160490.1.peg.1032	Uridine phosphorylase (EC 2.4.2.3)	pyrimidine conversions
NT01SP1272	NT01SP1272_4E9	3.562	0.280741	1.83269	up	_hypothetical protein	#N/A	#N/A	Hypothetical protein	#N/A
NT03SP0395	NT03SP0395_6I13	3.569	0.280191	1.83552	up	_	_	#N/A	#N/A	#N/A
SpyM3_1410	SpyM3_1410_6F12	3.606	0.277316	1.8504	up	SpyM3_1410_	SpyM3_1410	fig|198466.1.peg.1410	Hypothetical phage protein	Phage proteins
NT01SP1949	NT01SP1949_5P21	3.628	0.275634	1.85917	up	SPy2201_udp-glucose 6-dehydrogenase	SPy2201	fig|160490.1.peg.1685	UDP-glucose dehydrogenase (EC 1.1.1.22)	Streptococcus pyogenes Virulome; Streptococcal Hyaluronic Acid Capsule; Sucrose Metabolism
NT03SP2004	NT03SP2004_7A19	3.825	0.261438	1.93546	up	_	_	#N/A	#N/A	#N/A
NT03SP0956	NT03SP0956_6L19	3.908	0.255885	1.96643	up	_	_	#N/A	#N/A	#N/A
NT01SP1271	NT01SP1271_4E8	3.934	0.254194	1.976	up	_hypothetical protein	#N/A	#N/A	Hypothetical protein	#N/A
SpyM3_0931	SpyM3_0931_6B10	4.096	0.244141	2.03422	up	SpyM3_0931_	SpyM3_0931	fig|198466.1.peg.931	Phage-related protein	Phage proteins
NT01SP1785	NT01SP1785_5J3	4.32	0.231481	2.11103	up	_scpA 5' probe	SPy2010	fig|160490.1.peg.1547	C5a peptidase (EC 3.4.21.-)	Streptococcus pyogenes Virulome; Streptococcal Mga Regulon
NT03SP0493	NT03SP0493_6J18	4.396	0.22748	2.13619	up	spyM18_0551_	spyM18_0551	fig|186103.1.peg.413	Hypothetical protein	#N/A
NT03SP0350	NT03SP0350_6I8	4.495	0.222469	2.16832	up	spyM18_0393_	spyM18_0393	fig|186103.1.peg.305	Streptococcal pyrogenic exotoxin A (SpeA); superantigen	Streptococcus pyogenes Virulome; Prophage-encoded Exotoxins
NT03SP1199	NT03SP1199_6M24	4.63	0.215983	2.21101	up	spyM18_1284_	spyM18_1284	fig|186103.1.peg.1054	Hypothetical protein	Phage proteins
NT03SP0464	NT03SP0464_6I24	4.808	0.207987	2.26544	up	_	_	#N/A	#N/A	#N/A
NT01SP1787	NT01SP1787_5J5	4.934	0.202675	2.30276	up	SPy2016_Sic1.225	SPy2016	fig|160490.1.peg.1549	Streptococcal inhibitor of complement (SIC)	Streptococcus pyogenes Virulome
NT03SP1312	NT03SP1312_6N24	6.127	0.163212	2.61518	up	_	_	#N/A	#N/A	#N/A
NT01SP0378	NT01SP0378_1P8	6.206	0.161134	2.63366	up	SPy0430_hypothetical protein	SPy0430	fig|160490.1.peg.307	hypothetical protein	- none -
NT01SP1948	NT01SP1948_5P20	6.699	0.149276	2.74395	up	SPy2200_hyaluronate synthase	SPy2200	fig|160490.1.peg.1684	Hyaluronan synthase (EC 2.4.1.212)	Streptococcus pyogenes Virulome; Streptococcal Hyaluronic Acid Capsule
NT01SP0123	NT01SP0123_1F1	7.279	0.137382	2.86374	up	SPy0136_hypothetical protein	SPy0136	fig|160490.1.peg.100	hypothetical protein	- none -
NT01SP1759	NT01SP1759_5I1	7.333	0.13637	2.8744	up	SPy1983_collagen-like protein Scl1, sclA	SPy1983	fig|160490.1.peg.1524	collagen-like surface protei	Streptococcus pyogenes Virulome
NT01SP0154	NT01SP0154_1G8	19.41	0.0515198	4.27873	up	SPy0170_hypothetical protein	SPy0170	fig|160490.1.peg.126	hypothetical protein	- none -

## Sheet: WT in vitro vs. WT in vivo
Gene List of Probes With Differential Expression Ratios >2-fold and P value < 0.05
Conditions Compared: WT in vitro vs. WT in vivo
ProbeID	ArrayID	vivo/ vitro	vitro/ vivo	log2 vivo/ vitro	in vivo	Array Annotation	Spy#	NMPDR ID	NMPDR Function	Subsystem(s)
NT01SP0372	NT01SP0372_1P2	0.0124	80.6452	-6.33352	down	SPy0421_hypothetical protein	SPy0421	fig|160490.1.peg.301	Membrane protein, putative	- none -
NT01SP0435	NT01SP0435_2B17	0.0177	56.4972	-5.82011	down	SPy0501_multi-drug resistance efflux pump	SPy0501	fig|160490.1.peg.357	Multi-drug resistance efflux pump pmrA	- none -
NT01SP1265	NT01SP1265_4E2	0.0226	44.2478	-5.46753	down	SPy1424_formate transporter 1, putative	SPy1424	fig|160490.1.peg.1091	Formate/nitrite family of transporters	- none -
NT01SP1707	NT01SP1707_5F21	0.0295	33.8983	-5.08314	down	_hypothetical protein	#N/A	#N/A	Hypothetical protein	#N/A
NT01SP1776	NT01SP1776_5I18	0.0347	28.8184	-4.84892	down	SPy2002_oligopeptide ABC transporter, permease protein, putative	SPy2002	fig|160490.1.peg.1540	Dipeptide transport system permease protein dppC (TC 3.A.1.5.2)	ABC transporter dipeptide (TC 3.A.1.5.2)
NT01SP1153	NT01SP1153_3P14	0.0387	25.8398	-4.69152	down	SPy1293_transcriptional regulator, LacI family, putative	SPy1293	fig|160490.1.peg.997	Maltose operon transcriptional repressor MalR, LacI family	Maltose and Maltodextrin Utilization
NT01SP0697	NT01SP0697_2M15	0.0398	25.1256	-4.65109	down	SPy0797_wzx sugar exporter required for full mga expression	SPy0797	fig|160490.1.peg.590	Heteropolysaccharide repeat unit export protein	Rhamnose containing glycans
NT01SP1874	NT01SP1874_5M20	0.0475	21.0526	-4.39593	down	SPy2122_integrase-like protein 4, putative (Prophage 370.4)	SPy2122	fig|160490.1.peg.1623	DNA integration/recombination/invertion protein	Phage proteins
NT01SP1917	NT01SP1917_5O15	0.0545	18.3486	-4.1976	down	_hypothetical protein	#N/A	#N/A	Hypothetical protein	#N/A
NT01SP0205	NT01SP0205_1I7	0.0568	17.6056	-4.13797	down	SPy0223_Rhomboid family protein	SPy0223	fig|160490.1.peg.163	Integral membrane protein (Rhomboid family)	- none -
NT03SP1630	NT03SP1630_6P2	0.0851	11.7509	-3.5547	down	spyM18_1752_	spyM18_1752	fig|186103.1.peg.1442	Hypothetical phage protein spyM18_1752	Phage proteins
NT01SP1814	NT01SP1814_5K8	0.101	9.90099	-3.30757	down	SPy2050_PTS system, cellobiose-specific IIC component	SPy2050	fig|160490.1.peg.1571	PTS system, cellobiose-specific IIC component (EC 2.7.1.69)	Beta-Glucoside Metabolism
NT01SP0385	NT01SP0385_1P15	0.102	9.80392	-3.29336	down	SPy0440_3-oxoacyl-(acyl carrier protein) reductase, putative	SPy0440	fig|160490.1.peg.315	3-Ketoacyl-ACP reductase	- none -
SpyM3_1259	SpyM3_1259_6D13	0.111	9.00901	-3.17137	down	SpyM3_1259_	SpyM3_1259	fig|198466.1.peg.1259	Hypothetical phage protein	Phage proteins
NT01SP1877	NT01SP1877_5M23	0.119	8.40336	-3.07097	down	SPy2125_repressor protein (Prophage 370.4)	SPy2125	fig|160490.1.peg.1624	putative repressor protein - phage associated	Phage proteins
NT03SP1497	NT03SP1497_6O15	0.13	7.69231	-2.94342	down	_	_	#N/A	#N/A	#N/A
NT01SP0298	NT01SP0298_1M3	0.146	6.84932	-2.77596	down	_hypothetical protein	#N/A	#N/A	Hypothetical protein	#N/A
NT01SP1009	NT01SP1009_3J14	0.152	6.57895	-2.71786	down	SPy1140_Thymidine kinases	SPy1140	fig|160490.1.peg.868	Thymidine kinase (EC 2.7.1.21)	pyrimidine conversions; Folate Biosynthesis
NT01SP0080	NT01SP0080_1D6	0.163	6.13497	-2.61706	down	_unknown conserved protein	#N/A	#N/A	Unknown conserved protein	#N/A
NT01SP1059	NT01SP1059_3L16	0.166	6.0241	-2.59074	down	SPy1188_citrate lyase, beta subunit	SPy1188	fig|160490.1.peg.908	Citrate lyase beta chain (EC 4.1.3.6)	Citrate Metabolism, Transport, and Regulation
NT01SP0032	NT01SP0032_1B7	0.168	5.95238	-2.57347	down	SPy0032_phosphoribosylamine--glycine ligase	SPy0032	fig|160490.1.peg.24	Phosphoribosylamine--glycine ligase (EC 6.3.4.13)	De Novo Purine Biosynthesis
NT01SP1852	NT01SP1852_5L22	0.168	5.95238	-2.57347	down	SPy2097_PTS system, trehalose-specific IIBC component	SPy2097	fig|160490.1.peg.1604	PTS system, trehalose-specific IIB component (EC 2.7.1.69) / PTS system, trehalose-specific IIC component (EC 2.7.1.69) / PTS system, trehalose-specific IIA component (EC 2.7.1.69)	Trehalose Uptake and Utilization; Trehalose Uptake and Utilization; Trehalose Uptake and Utilization
NT01SP1062	NT01SP1062_3L19	0.17	5.88235	-2.55639	down	SPy1191_oxaloacetate decarboxylase, alpha subunit	SPy1191	fig|160490.1.peg.911	Oxaloacetate decarboxylase alpha chain (EC 4.1.1.3)	Na+ translocating decarboxylases and related biotin-dependent enzymes; Pyruvate metabolism I: anaplerotic reactions, PEP
NT01SP1393	NT01SP1393_4I24	0.176	5.68182	-2.50635	down	SPy1562_conserved hypothetical protein TIGR00287	SPy1562	fig|160490.1.peg.1205	CRISPR-associated protein Cas1	CRISPRs
NT01SP0333	NT01SP0333_1N11	0.18	5.55556	-2.47393	down	SPy0370_conserved hypothetical protein TIGR00278	SPy0370	fig|160490.1.peg.270	YidD	CBSS-354.1.peg.1756
NT01SP0809	NT01SP0809_3B7	0.183	5.46448	-2.45008	down	_hypothetical protein	#N/A	#N/A	Hypothetical protein	#N/A
NT01SP0884	NT01SP0884_3E9	0.186	5.37634	-2.42663	down	SPy0998_conserved hypothetical protein (Prophage 370.2)	SPy0998	fig|160490.1.peg.757	Phage hyaluronidase	Prophage lysogenic conversion modules
NT01SP1061	NT01SP1061_3L18	0.188	5.31915	-2.4112	down	SPy1190_citX protein, putative	SPy1190	fig|160490.1.peg.910	Probable apo-citrate lyase phosphoribosyl-dephospho-CoA transferase (EC 2.7.7.61)	- none -
NT03SP1852	NT03SP1852_7A1	0.193	5.18135	-2.37333	down	_	_	#N/A	#N/A	#N/A
NT01SP0348	NT01SP0348_1O2	0.194	5.15464	-2.36587	down	SPy0390_low temperature requirement B protein, putative	SPy0390	fig|160490.1.peg.285	Export protein for polysaccharides and teichoic acids	- none -
NT01SP1070	NT01SP1070_3M3	0.194	5.15464	-2.36587	down	SPy1203_hypothetical protein	SPy1203	fig|160490.1.peg.919	hypothetical protein	- none -
SpyM3_1209	SpyM3_1209_6C24	0.195	5.12821	-2.35845	down	SpyM3_1209_	SpyM3_1209	fig|198466.1.peg.1209	Hypothetical phage protein	Phage proteins
NT01SP0120	NT01SP0120_1E22	0.196	5.10204	-2.35107	down	SPy0133_conserved hypothetical protein	SPy0133	fig|160490.1.peg.98	Degenerate transposase	- none -
NT01SP0799	NT01SP0799_3A21	0.2	5	-2.32193	down	SPy0908_conserved hypothetical protein TIGR00023	SPy0908	fig|160490.1.peg.680	Acyl-phosphate:glycerol-3-phosphate O-acyltransferase PlsY	Glycerolipid and Glycerophospholipid Metabolism in Bacteria
NT01SP1681	NT01SP1681_5E21	0.203	4.92611	-2.30045	down	SPy1898_conserved hypothetical protein	SPy1898	fig|160490.1.peg.1462	Hypothetical protein ywlG	- none -
NT03SP1603	NT03SP1603_6O21	0.21	4.7619	-2.25154	down	_	_	#N/A	#N/A	#N/A
NT01SP0951	NT01SP0951_3H4	0.213	4.69484	-2.23107	down	_hypothetical protein	#N/A	#N/A	Hypothetical protein	#N/A
NT01SP1377	NT01SP1377_4I8	0.213	4.69484	-2.23107	down	SPy1542_Peptidase family M20/M25/M40 superfamily	SPy1542	fig|160490.1.peg.1191	Xaa-His dipeptidase (EC 3.4.13.3)	- none -
NT01SP1802	NT01SP1802_5J20	0.215	4.65116	-2.21759	down	SPy2037_protease maturation protein; prtM	SPy2037	fig|160490.1.peg.1561	Peptidylproline cis-trans-isomerase (EC 5.2.1.8); Proteinase maturation protein (RopA)	Streptococcus pyogenes Virulome; SpeB operon
SpyM3_1441	SpyM3_1441_6G11	0.216	4.62963	-2.2109	down	SpyM3_1441_	SpyM3_1441	fig|198466.1.peg.1441	Hypothetical phage associated protein SpyM3_1441	Phage proteins
NT03SP0524	NT03SP0524_6J20	0.217	4.60829	-2.20423	down	spyM18_0584_	spyM18_0584	fig|186103.1.peg.440	Transcriptional regulator, TetR family	#N/A
NT01SP1391	NT01SP1391_4I22	0.219	4.56621	-2.191	down	SPy1559_c-type cytochrome biogenesis protein	SPy1559	fig|160490.1.peg.1203	Cytochrome c-type biogenesis protein CcdA (DsbD analog)	Peptide methionine sulfoxide reductase; Biogenesis of c-type cytochromes; Periplasmic disulfide interchange
NT01SP0891	NT01SP0891_3E16	0.221	4.52489	-2.17788	down	SPy1008_exotoxin H precursor (Prophage 370.2)	SPy1008	fig|160490.1.peg.763	Streptococcal pyrogenic exotoxin H (SpeH); _Toximoron (Superantigen)	Prophage lysogenic conversion modules; Prophage-encoded Exotoxins; Streptococcus pyogenes Virulome
NT01SP0742	NT01SP0742_2O12	0.227	4.40529	-2.13924	down	SPy0845_cation-efflux system membrane protein, putative	SPy0845	fig|160490.1.peg.630	Cobalt-zinc-cadmium resistance protein czcD	Cobalt-zinc-cadmium resistance
NT01SP1816	NT01SP1816_5K10	0.227	4.40529	-2.13924	down	SPy2052_PTS system, cellobiose-specific IIA component	SPy2052	fig|160490.1.peg.1573	PTS system, cellobiose-specific IIA component (EC 2.7.1.69)	Beta-Glucoside Metabolism
NT01SP0559	NT01SP0559_2G21	0.228	4.38596	-2.13289	down	SPy0645_cell division protein FtsX, putative	SPy0645	fig|160490.1.peg.466	Cell division protein ftsX	Bacterial Cell Division; General secretory pathway (Sec-SRP) complex (TC 3.A.5.1.1)
NT01SP0499	NT01SP0499_2E9	0.229	4.36681	-2.12658	down	SPy0574_6-phospho-beta-glucosidase	SPy0574	fig|160490.1.peg.414	Beta-glucosidase (EC 3.2.1.21); 6-phospho-beta-glucosidase (EC 3.2.1.86)	Beta-Glucoside Metabolism; Beta-Glucoside Metabolism; Sucrose Metabolism; Fructooligosaccharides(FOS) and Raffinose Utilization
NT01SP0726	NT01SP0726_2N20	0.231	4.329	-2.11404	down	SPy0830_hypoxanthine phosphoribosyltransferase, putative	SPy0830	fig|160490.1.peg.617	Uracil phosphoribosyltransferase (EC 2.4.2.9) / Pyrimidine operon regulatory protein pyrR	De Novo Pyrimidine Synthesis; pyrimidine conversions
NT01SP0418	NT01SP0418_2A24	0.233	4.29185	-2.1016	down	SPy0479_bacteriocin-related protein	SPy0479	fig|160490.1.peg.346	Bacteriocin-like peptide J BlpJ	Bacteriocin-like peptides Blp
NT01SP1946	NT01SP1946_5P18	0.235	4.25532	-2.08927	down	SPy2198_unknown conserved protein	SPy2198	fig|160490.1.peg.1682	FIG009210: peptidase, M16 family	CBSS-257314.1.peg.676
NT01SP1379	NT01SP1379_4I10	0.236	4.23729	-2.08314	down	SPy1544_ornithine carbamoyltransferase	SPy1544	fig|160490.1.peg.1193	Ornithine carbamoyltransferase (EC 2.1.3.3)	Arginine and Ornithine Degradation; Arginine Deiminase Pathway
SpyM3_1427	SpyM3_1427_6F22	0.236	4.23729	-2.08314	down	SpyM3_1427_	SpyM3_1427	fig|198466.1.peg.1427	Hypothetical protein-phage associated	Phage proteins
NT01SP0983	NT01SP0983_3I12	0.237	4.21941	-2.07704	down	SPy1111_zinc-binding dehydrogenase, putative	SPy1111	fig|160490.1.peg.844	Zn-dependent alcohol dehydrogenases and related dehydrogenases	- none -
NT01SP0406	NT01SP0406_2A12	0.243	4.11523	-2.04097	down	SPy0464_conserved hypothetical protein	SPy0464	fig|160490.1.peg.334	S1 RNA binding domain	- none -
NT01SP1279	NT01SP1279_4E16	0.243	4.11523	-2.04097	down	SPy1438_N-acetylmuramoyl-L-alanine amidase domain protein (Prophage 370.3)	SPy1438	fig|160490.1.peg.1099	Phage-associated cell wall hydrolase	Prophage lysogenic conversion modules
NT01SP0804	NT01SP0804_3B2	0.244	4.09836	-2.03505	down	SPy0913_ribosomal protein S1	SPy0913	fig|160490.1.peg.685	SSU ribosomal protein S1p	CBSS-281309.1.peg.50; Ribosome SSU bacterial
NT03SP0310	NT03SP0310_6I3	0.244	4.09836	-2.03505	down	spyM18_0353_	spyM18_0353	fig|186103.1.peg.269	hypothetical phage protein	Phage proteins
NT01SP0910	NT01SP0910_3F11	0.247	4.04858	-2.01742	down	SPy1033_lipoate-protein ligase A, putative	SPy1033	fig|160490.1.peg.781	Lipoate-protein ligase A	Dehydrogenase complexes; Lipoic acid metabolism
NT01SP1795	NT01SP1795_5J13	0.256	3.90625	-1.96578	down	SPy2029_ABC transporter, ATP-binding protein	SPy2029	fig|160490.1.peg.1556	ABC transporter permease protein	- none -
NT01SP1291	NT01SP1291_4F1	0.259	3.861	-1.94898	down	SPy1451_Structural protein (Prophage 370.3)	SPy1451	fig|160490.1.peg.1111	Major tail protein	Phage proteins
NT01SP0419	NT01SP0419_2B1	0.26	3.84615	-1.94342	down	SPy0480_hypothetical protein	SPy0480	fig|160490.1.peg.347	Bacteriocin-like peptide I BlpI	Bacteriocin-like peptides Blp
NT01SP1569	NT01SP1569_5A7	0.26	3.84615	-1.94342	down	SPy1765_putative D,D-carboxypeptidase	SPy1765	fig|160490.1.peg.1361	D-alanyl-D-alanine carboxypeptidase (EC 3.4.16.4)	Peptidoglycan Biosynthesis
NT01SP1682	NT01SP1682_5E22	0.262	3.81679	-1.93236	down	SPy1899_conserved hypothetical protein	SPy1899	fig|160490.1.peg.1463	Substrate-specific component HmpT of predicted thiamin-related ECF transporter	Thiamin biosynthesis
NT03SP1162	NT03SP1162_6M12	0.262	3.81679	-1.93236	down	spyM18_1244_	spyM18_1244	fig|186103.1.peg.1018	Peptidoglycan hydrolase flgJ (EC 3.2.1.-)	Bacterial_Endolysins: Phage and phage-like lysins
NT01SP1044	NT01SP1044_3L1	0.265	3.77358	-1.91594	down	SPy1172_hypothetical protein	SPy1172	fig|160490.1.peg.895	hypothetical protein	- none -
NT01SP0886	NT01SP0886_3E11	0.267	3.74532	-1.90509	down	SPy1001_hypothetical protein (Prophage 370.2)	SPy1001	fig|160490.1.peg.759	hypothetical phage protein	Phage proteins
NT01SP0887	NT01SP0887_3E12	0.277	3.61011	-1.85204	down	SPy1002_DksA homolog (Prophage 370.2)	SPy1002	fig|160490.1.peg.760	Phage associated protein Ph1	Phage proteins
NT01SP1564	NT01SP1564_5A2	0.279	3.58423	-1.84166	down	SPy1759_dnaJ protein	SPy1759	fig|160490.1.peg.1356	Chaperone protein DnaJ	Heat shock dnaK gene cluster extended; Protein chaperones
NT03SP1160	NT03SP1160_6M10	0.279	3.58423	-1.84166	down	spyM18_1242_	spyM18_1242	fig|186103.1.peg.1016	Peptidoglycan hydrolase flgJ (EC 3.2.1.-)	Bacterial_Endolysins: Phage and phage-like lysins
NT01SP0416	NT01SP0416_2A22	0.284	3.52113	-1.81604	down	SPy0476_GTP-binding protein Era	SPy0476	fig|160490.1.peg.343	GTP-binding protein Era	Bacterial Cell Division; tRNA modification Archaea; Universal GTPases
NT01SP0807	NT01SP0807_3B5	0.284	3.52113	-1.81604	down	SPy0915_Rhodanese-like domain protein	SPy0915	fig|160490.1.peg.687	Rhodanese-related sulfurtransferases	- none -
NT01SP1381	NT01SP1381_4I12	0.285	3.50877	-1.81097	down	SPy1547_arginine deiminase	SPy1547	fig|160490.1.peg.1195	Arginine deiminase (EC 3.5.3.6)	Arginine and Ornithine Degradation; Arginine Deiminase Pathway
NT01SP1209	NT01SP1209_4B21	0.287	3.48432	-1.80088	down	SPy1359_S-adenosylmethionine synthetase	SPy1359	fig|160490.1.peg.1043	S-adenosylmethionine synthetase (EC 2.5.1.6)	Methionine Degradation; Methionine Biosynthesis
NT01SP1678	NT01SP1678_5E18	0.291	3.43643	-1.78091	down	SPy1895_DNA-directed RNA polymerase, subunit delta, putative	SPy1895	fig|160490.1.peg.1740	DNA-directed RNA polymerase delta subunit (EC 2.7.7.6)	RNA polymerase bacterial
NT03SP1128	NT03SP1128_6M6	0.291	3.43643	-1.78091	down	spyM18_1209_	spyM18_1209	fig|186103.1.peg.986	hypothetical protein	#N/A
NT01SP0207	NT01SP0207_1I9	0.292	3.42466	-1.77596	down	SPy0226_glycerol-3-phosphate dehydrogenase (NAD+)	SPy0226	fig|160490.1.peg.165	Glycerol-3-phosphate dehydrogenase [NAD(P)+] (EC 1.1.1.94)	Glycerol and Glycerol-3-phosphate Uptake and Utilization; Glycerolipid and Glycerophospholipid Metabolism in Bacteria; Glutaredoxins
NT01SP1961	NT01SP1961_6A9	0.292	3.42466	-1.77596	down	_transposase, IS30 family	#N/A	#N/A	Transposase, IS30 family	#N/A
NT01SP1058	NT01SP1058_3L15	0.293	3.41297	-1.77103	down	SPy1186_citrate lyase, gamma subunit	SPy1186	fig|160490.1.peg.907	Citrate lyase acyl carrier protein	- none -
NT01SP0168	NT01SP0168_1G22	0.296	3.37838	-1.75633	down	SPy0183_glycine betaine transport ATP-binding protein	SPy0183	fig|160490.1.peg.139	Glycine betaine ABC transport system, ATP-binding protein OpuAA (EC 3.6.3.32)	Choline and Betaine Uptake and Betaine Biosynthesis
NT01SP1953	NT01SP1953_6A1	0.297	3.367	-1.75147	down	SPy2205_putative multiple membrane domain protein	SPy2205	fig|160490.1.peg.1689	Putative sugar uptake protein SpyM3_1856/SPs1852	- none -
NT01SP1785	NT01SP1785_5J3	0.298	3.3557	-1.74662	down	SPy2010	SPy2010	fig|160490.1.peg.1547	C5a peptidase (EC 3.4.21.-)	Streptococcus pyogenes Virulome; Streptococcal Mga Regulon
NT01SP1754	NT01SP1754_5H20	0.3	3.33333	-1.73697	down	SPy1978_ABC transporter	SPy1978	fig|160490.1.peg.1520	Leucine rich protein	- none -
NT01SP1565	NT01SP1565_5A3	0.301	3.32226	-1.73216	down	SPy1760_dnaK protein	SPy1760	fig|160490.1.peg.1357	Chaperone protein DnaK	Heat shock dnaK gene cluster extended; Protein chaperones
NT01SP1378	NT01SP1378_4I9	0.303	3.30033	-1.72261	down	SPy1543_conserved hypothetical transmembrane protein, putative	SPy1543	fig|160490.1.peg.1192	Arginine/ornithine antiporter ArcD	Arginine and Ornithine Degradation; Polyamine Metabolism; Arginine Deiminase Pathway
NT03SP0692	NT03SP0692_6L4	0.306	3.26797	-1.7084	down	spyM18_0755_	spyM18_0755	fig|186103.1.peg.589	Prophage Clp protease-like protein	cAMP_signaling_in_bacteria
NT01SP1861	NT01SP1861_5M7	0.311	3.21543	-1.68501	down	_hypothetical protein	#N/A	#N/A	Hypothetical protein	#N/A
NT01SP0398	NT01SP0398_2A4	0.312	3.20513	-1.68038	down	SPy0457_peptidyl-prolyl cis-trans isomerase	SPy0457	fig|160490.1.peg.327	Peptidyl-prolyl cis-trans isomerase (EC 5.2.1.8)	- none -
NT01SP0304	NT01SP0304_1M9	0.317	3.15457	-1.65745	down	SPy0339_hypothetical protein	SPy0339	fig|160490.1.peg.247	Helicase loader DnaB	- none -
NT01SP1380	NT01SP1380_4I11	0.317	3.15457	-1.65745	down	SPy1546_Acetyltransferase (GNAT) family family	SPy1546	fig|160490.1.peg.1194	Acetyltransferase (EC 2.3.1.-)	- none -
NT01SP1869	NT01SP1869_5M15	0.319	3.1348	-1.64837	down	SPy2117_competence/damage-inducible protein CinA, putative	SPy2117	fig|160490.1.peg.1618	Competence/damage-inducible protein CinA	CBSS-257314.1.peg.676; Competence or DNA damage-inducible protein CinA and related protein families
NT01SP1879	NT01SP1879_5N1	0.319	3.1348	-1.64837	down	SPy2127_antirepressor (Prophage 370.4)	SPy2127	fig|160490.1.peg.1626	kilA protein, putative phage-related DNA binding protein	Phage proteins
NT01SP0758	NT01SP0758_2P4	0.32	3.125	-1.64386	down	_hypothetical protein	#N/A	#N/A	Hypothetical protein	#N/A
NT01SP0819	NT01SP0819_3B17	0.323	3.09598	-1.63039	down	SPy0928_conserved hypothetical protein	SPy0928	fig|160490.1.peg.699	DNA replication protein dnaD	Control of cell elongation - division cycle in Bacilli
NT03SP1222	NT03SP1222_6N17	0.323	3.09598	-1.63039	down	spyM18_1302_	spyM18_1302	fig|186103.1.peg.1072	hypothetical phage protein	Phage proteins
NT01SP0265	NT01SP0265_1K19	0.324	3.08642	-1.62593	down	SPy0290_ABC transporter membrane protein	SPy0290	fig|160490.1.peg.215	Iron-sulfur cluster assembly protein SufB	Fe-S cluster assembly
NT01SP1563	NT01SP1563_5A1	0.325	3.07692	-1.62149	down	SPy1758_enoyl-CoA isomerase, putative	SPy1758	fig|160490.1.peg.1355	Trans-2,cis-3-Decenoyl-ACP isomerase	Fatty Acid Biosynthesis FASII
NT01SP0118	NT01SP0118_1E20	0.328	3.04878	-1.60823	down	SPy0131_conserved hypothetical protein	SPy0131	fig|160490.1.peg.97	Transposase	- none -
NT01SP1554	NT01SP1554_4P16	0.328	3.04878	-1.60823	down	Spy1746_(3R)-hydroxymyristoyl-(acyl-carrier-protein) dehydratase	Spy1746	fig|160490.1.peg.1346	(3R)-hydroxymyristoyl-[acyl carrier protein] dehydratase (EC 4.2.1.-)	Fatty Acid Biosynthesis FASII
SpyM3_0102	SpyM3_0102_6A17	0.329	3.03951	-1.60384	down	SpyM3_0102_	SpyM3_0102	fig|198466.1.peg.102	hypothetical protein	#N/A
NT01SP0639	NT01SP0639_2K5	0.332	3.01205	-1.59074	down	_RofA, putative, RALP-3	#N/A	#N/A	RofA-like protein, RALP-3	Streptococcus pyogenes virulence regulators
NT01SP1592	NT01SP1592_5B6	0.347	2.88184	-1.52699	down	SPy1789_hypothetical protein	SPy1789	fig|160490.1.peg.1379	Substrate-specific component BL0695 of predicted ECF transporter	- none -
NT01SP1796	NT01SP1796_5J14	0.347	2.88184	-1.52699	down	SPy2031_ABC transporter, ATP-binding protein	SPy2031	fig|160490.1.peg.1557	ABC transporter ATP-binding protein	- none -
SpyM3_1423	SpyM3_1423_6F18	0.351	2.849	-1.51046	down	SpyM3_1423_	SpyM3_1423	fig|198466.1.peg.1423	Hypothetical protein-phage associated	Phage proteins
SpyM3_1408	SpyM3_1408_6F10	0.353	2.83286	-1.50226	down	SpyM3_1408_	SpyM3_1408	fig|198466.1.peg.1408	Paratox	Prophage lysogenic conversion modules
NT01SP1823	NT01SP1823_5K17	0.354	2.82486	-1.49818	down	SPy2059_penicillin-binding protein 1B	SPy2059	fig|160490.1.peg.1578	Multimodular transpeptidase-transglycosylase (EC 2.4.1.129) (EC 3.4.-.-)	Type IV pilus; Peptidoglycan Biosynthesis
SpyM3_0922	SpyM3_0922_6B8	0.356	2.80899	-1.49005	down	SpyM3_0922_	SpyM3_0922	fig|198466.1.peg.922	Phage-associated cell wall hydrolase	Bacterial_Endolysins: Phage and phage-like lysins
NT01SP0431	NT01SP0431_2B13	0.357	2.80112	-1.486	down	SPy0496_MutR, putative	SPy0496	fig|160490.1.peg.353	Positive transcriptional regulator, MutR family	- none -
NT01SP0792	NT01SP0792_3A14	0.358	2.7933	-1.48197	down	SPy0900_orotidine 5`-phosphate decarboxylase	SPy0900	fig|160490.1.peg.673	Orotidine 5'-phosphate decarboxylase (EC 4.1.1.23)	De Novo Pyrimidine Synthesis
NT01SP0896	NT01SP0896_3E21	0.36	2.77778	-1.47393	down	_hypothetical protein	#N/A	#N/A	Hypothetical protein	#N/A
NT01SP1060	NT01SP1060_3L17	0.367	2.7248	-1.44615	down	SPy1189_citrate lyase, alpha subunit	SPy1189	fig|160490.1.peg.909	Citrate lyase alpha chain (EC 4.1.3.6)	Citrate Metabolism, Transport, and Regulation
NT01SP1566	NT01SP1566_5A4	0.369	2.71003	-1.43831	down	SPy1761_heat shock protein GrpE	SPy1761	fig|160490.1.peg.1358	Heat shock protein GrpE	Heat shock dnaK gene cluster extended; Protein chaperones
NT01SP0885	NT01SP0885_3E10	0.378	2.6455	-1.40354	down	SPy0999_M protein (Prophage 370.2)	SPy0999	fig|160490.1.peg.758	hypothetical phage protein	Phage proteins
NT01SP0704	NT01SP0704_2M22	0.381	2.62467	-1.39214	down	SPy0804_translation initiation factor IF-3	SPy0804	fig|160490.1.peg.1776	Translation initiation factor 3	Translation factors bacterial
NT01SP1173	NT01SP1173_4A10	0.381	2.62467	-1.39214	down	SPy1316_amino acid ABC transporter, ATP-binding protein	SPy1316	fig|160490.1.peg.1015	Glutamine transport ATP-binding protein glnQ (TC 3.A.1.3.2)	ABC transporter glutamine (TC 3.A.1.3.2)
NT01SP1208	NT01SP1208_4B20	0.382	2.6178	-1.38836	down	SPy1358_UDP-N-acetylglucosamine 1-carboxyvinyltransferase	SPy1358	fig|160490.1.peg.1042	UDP-N-acetylglucosamine 1-carboxyvinyltransferase (EC 2.5.1.7)	UDP-N-acetylmuramate from Fructose-6-phosphate Biosynthesis; Sporulation-related Hypotheticals; Peptidoglycan Biosynthesis
NT03SP0418	NT03SP0418_6I16	0.387	2.58398	-1.36959	down	_	_	#N/A	#N/A	#N/A
NT01SP1964	NT01SP1964_6A12	0.388	2.57732	-1.36587	down	SPy2216_serine protease, HtrA/DegQ/DegS family	SPy2216	fig|160490.1.peg.1696	Serine protease, DegP/HtrA, do-like (EC 3.4.21.-)	SA:14-24
NT01SP0169	NT01SP0169_1G23	0.39	2.5641	-1.35845	down	SPy0184_glycine betaine-binding protein/glycine betaine transport system	SPy0184	fig|160490.1.peg.140	Glycine betaine ABC transport system, permease protein OpuAB / Glycine betaine ABC transport system, glycine betaine-binding protein OpuAC	Choline and Betaine Uptake and Betaine Biosynthesis
NT01SP1489	NT01SP1489_4M23	0.39	2.5641	-1.35845	down	SPy1674_ABC transporter, ATP-binding protein	SPy1674	fig|160490.1.peg.1288	ABC transporter, ATP-binding protein	- none -
NT01SP1668	NT01SP1668_5E8	0.39	2.5641	-1.35845	down	SPy1881_Phosphoglycerate kinases	SPy1881	fig|160490.1.peg.1450	Phosphoglycerate kinase (EC 2.7.2.3)	Glycolysis and Gluconeogenesis; Entner-Doudoroff Pathway
NT01SP1580	NT01SP1580_5A18	0.393	2.54453	-1.3474	down	SPy1777_cody protei	SPy1777	fig|160490.1.peg.1369	GTP-sensing transcriptional pleiotropic repressor codY	Conserved gene cluster associated with Met-tRNA formyltransferase
NT01SP0038	NT01SP0038_1B13	0.395	2.53165	-1.34008	down	SPy0038_Holliday junction DNA helicase RuvB	SPy0038	fig|160490.1.peg.30	Holliday junction DNA helicase RuvB	DNA-replication; RuvABC plus a hypothetical
NT01SP0145	NT01SP0145_1F23	0.399	2.50627	-1.32554	down	SPy0160_adenylosuccinate synthetase	SPy0160	fig|160490.1.peg.118	Adenylosuccinate synthetase (EC 6.3.4.4)	Purine conversions
NT01SP1528	NT01SP1528_4O14	0.399	2.50627	-1.32554	down	SPy1719_ribosome-binding factor A, putative	SPy1719	fig|160490.1.peg.1321	Ribosome-binding factor A	NusA-TFII Cluster; Translation factors bacterial
NT01SP1517	NT01SP1517_4O3	0.401	2.49377	-1.31833	down	SPy1707_galactose-6-phosphate isomerase, LacB subunit	SPy1707	fig|160490.1.peg.1311	Galactose-6-phosphate isomerase, LacB subunit (EC 5.3.1.26)	Lactose and Galactose Uptake and Utilization
SpyM3_1421	SpyM3_1421_6F16	0.401	2.49377	-1.31833	down	SpyM3_1421_	SpyM3_1421	fig|198466.1.peg.1421	Putative tail protein-phage associated	Phage proteins
SpyM3_1432	SpyM3_1432_6G2	0.406	2.46305	-1.30045	down	SpyM3_1432_	SpyM3_1432	fig|198466.1.peg.1432	hypothetical protein	#N/A
NT01SP1013	NT01SP1013_3J18	0.408	2.45098	-1.29336	down	SPy1144_Acetyltransferase (GNAT) family family	SPy1144	fig|160490.1.peg.872	Phosphinothricin N-acetyltransferase (EC 2.3.1.-)	- none -
NT03SP1989	NT03SP1989_7A18	0.412	2.42718	-1.27928	down	_	_	#N/A	#N/A	#N/A
NT01SP1012	NT01SP1012_3J17	0.42	2.38095	-1.25154	down	SPy1143_Sua5/YciO/YrdC/YwlC family protein	SPy1143	fig|160490.1.peg.871	Sua5 YciO YrdC YwlC family protein	tRNA modification Archaea Henri; tRNA modification Archaea
NT01SP1033	NT01SP1033_3K14	0.421	2.3753	-1.24811	down	SPy1162_ribonuclease HII	SPy1162	fig|160490.1.peg.889	Ribonuclease HII (EC 3.1.26.4)	Conserved gene cluster associated with Met-tRNA formyltransferase; Ribonuclease H
NT01SP1372	NT01SP1372_4I3	0.425	2.35294	-1.23447	down	SPy1536_PDZ domain family protein, putative	SPy1536	fig|160490.1.peg.1186	Lon-like protease with PDZ domain	- none -
NT01SP0512	NT01SP0512_2E22	0.427	2.34192	-1.22769	down	SPy0590_protease, putative	SPy0590	fig|160490.1.peg.427	peptidase, U32 family small subunit [C1]	- none -
NT01SP1803	NT01SP1803_5J21	0.427	2.34192	-1.22769	down	SPy2038_inhibitor of SpeB; co-transcribed	SPy2038	fig|160490.1.peg.1762	Streptopain inhibitor (Spi)	Streptococcus pyogenes Virulome; SpeB operon
NT03SP2059	NT03SP2059_7A22	0.43	2.32558	-1.21759	down	_	_	#N/A	#N/A	#N/A
NT01SP0893	NT01SP0893_3E18	0.433	2.30947	-1.20756	down	SPy1011_permease PerM, putative	SPy1011	fig|160490.1.peg.765	Hypothetical protein SPy1011	- none -
NT01SP1125	NT01SP1125_3O10	0.434	2.30415	-1.20423	down	SPy1262_gls24	SPy1262	fig|160490.1.peg.972	General stress protein, Gls24 family	- none -
NT01SP0331	NT01SP0331_1N9	0.437	2.28833	-1.19429	down	SPy0367_conserved hypothetical protein TIGR00281	SPy0367	fig|160490.1.peg.268	Segregation and condensation protein B	Two cell division clusters relating to chromosome partitioning
NT01SP1804	NT01SP1804_5J22	0.437	2.28833	-1.19429	down	SPy2039_pyrogenic exotoxin B; streptopain precurso	SPy2039	fig|160490.1.peg.1562	Strepotococcal cysteine protease (Streptopain or SpeB)	Streptococcus pyogenes Virulome; SpeB operon
SpyM3_1428	SpyM3_1428_6F23	0.44	2.27273	-1.18442	down	SpyM3_1428_	SpyM3_1428	fig|198466.1.peg.1428	Hypothetical phage associated protein SpyM3_1428	Phage proteins
NT01SP1523	NT01SP1523_4O9	0.453	2.20751	-1.14242	down	SPy1714_copper-transporting atpas	SPy1714	fig|160490.1.peg.1317	Copper chaperone	Copper homeostasis
SpyM3_1116	SpyM3_1116_6C15	0.461	2.1692	-1.11716	down	SpyM3_1116_	SpyM3_1116	fig|198466.1.peg.1885	conserved hypothetical protein - phage associated	#N/A
NT01SP0301	NT01SP0301_1M6	0.463	2.15983	-1.11092	down	SPy0336_DNA-binding response regulator CovR, spt2R	SPy0336	fig|160490.1.peg.1729	Response regulator CsrR/CovR	- none -
NT01SP1805	NT01SP1805_5J23	0.478	2.09205	-1.06492	down	SPy2040_hypothetical protein	SPy2040	fig|160490.1.peg.1563	hypothetical protein	SpeB operon
NT01SP1019	NT01SP1019_3J24	0.499	2.00401	-1.00289	down	SPy1150_NADH oxidase, putative	SPy1150	fig|160490.1.peg.878	NADH oxidase H2O-forming (EC 1.6.-.-)	- none -
NT01SP1920	NT01SP1920_5O18	2.004	0.499002	1.00288	up	SPy2170_unknown conserved protein in others	SPy2170	fig|160490.1.peg.1659	Phosphohydrolase (MutT/nudix family protein)	- none -
NT01SP1812	NT01SP1812_5K6	2.007	0.498256	1.00504	up	SPy2048_transaldolase, putative	SPy2048	fig|160490.1.peg.1569	Transaldolase (EC 2.2.1.2)	Folate Biosynthesis; Pentose phosphate pathway
NT01SP0923	NT01SP0923_3F24	2.019	0.495295	1.01364	up	SPy1046_hypothetical protein	SPy1046	fig|160490.1.peg.792	CRISPR-associated protein, SAG0894 family	CRISPRs
NT01SP1811	NT01SP1811_5K5	2.034	0.491642	1.02432	up	SPy2047_glycerol dehydrogenase	SPy2047	fig|160490.1.peg.1568	Glycerol dehydrogenase (EC 1.1.1.6)	Glycerol and Glycerol-3-phosphate Uptake and Utilization; Respiratory dehydrogenases 1
NT01SP1731	NT01SP1731_5G21	2.046	0.488759	1.03281	up	_hypothetical protein	#N/A	#N/A	Hypothetical protein	#N/A
NT01SP0451	NT01SP0451_2C9	2.064	0.484496	1.04544	up	SPy0517_threonyl-tRNA synthetase	SPy0517	fig|160490.1.peg.372	Threonyl-tRNA synthetase (EC 6.1.1.3)	tRNA aminoacylation
NT01SP1407	NT01SP1407_4J13	2.093	0.477783	1.06557	up	SPy1577_3-dehydroquinate synthase	SPy1577	fig|160490.1.peg.1219	3-dehydroquinate synthase (EC 4.2.3.4) # AroB	Common Pathway For Synthesis of Aromatic Compounds (DAHP synthase to chorismate); Chorismate Synthesis; Type IV pilus
NT01SP1257	NT01SP1257_4D18	2.099	0.476417	1.0697	up	SPy1412_conserved hypothetical protein	SPy1412	fig|160490.1.peg.1083	COG2827: putative endonuclease containing a URI domain	- none -
NT01SP1231	NT01SP1231_4C16	2.119	0.471921	1.08338	up	SPy1384_pXO1-85, putative	SPy1384	fig|160490.1.peg.1061	Membrane-bound protease, CAAX family	- none -
NT01SP1267	NT01SP1267_4E4	2.136	0.468165	1.09491	up	_hypothetical protein	#N/A	#N/A	Hypothetical protein	#N/A
NT01SP1788	NT01SP1788_5J6	2.149	0.465333	1.10367	up	SPy2018_M1 protein precursor	SPy2018	fig|160490.1.peg.1550	Antiphagocytic M protein	Streptococcus pyogenes Virulome; Streptococcal Mga Regulon
NT01SP0223	NT01SP0223_1J1	2.161	0.462749	1.1117	up	SPy0245_response regulator spt1R	SPy0245	fig|160490.1.peg.178	Response regulator FasA or ComE or BlpR	- none -
NT01SP0413	NT01SP0413_2A19	2.162	0.462535	1.11237	up	SPy0472_conserved hypothetical protein	SPy0472	fig|160490.1.peg.340	Uracil-DNA glycosylase (EC 3.2.2.-)	DNA Repair Base Excision
NT01SP0121	NT01SP0121_1E23	2.164	0.462107	1.1137	up	_hypothetical protein	#N/A	#N/A	Hypothetical protein	#N/A
NT01SP1312	NT01SP1312_4F21	2.172	0.460405	1.11902	up	SPy1475_hypothetical protein (Prophage 370.3)	SPy1475	fig|160490.1.peg.1132	Prophage Lp1 protein 19	Phage proteins
NT01SP0475	NT01SP0475_2D9	2.182	0.458295	1.12565	up	SPy0543_macrolide-efflux protein	SPy0543	fig|160490.1.peg.393	ABC transporter membrane-spanning permease - macrolide efflux	- none -
NT01SP1626	NT01SP1626_5C14	2.191	0.456413	1.13159	up	SPy1832_hypothetical protein	SPy1832	fig|160490.1.peg.1410	hypothetical protein	- none -
NT01SP1652	NT01SP1652_5D16	2.303	0.434216	1.20351	up	SPy1864_dna polymerase iii, alpha chain polc-type (ec 2.7.7.7) (poliii)	SPy1864	fig|160490.1.peg.1434	DNA polymerase III alpha subunit (EC 2.7.7.7); DNA polymerase III epsilon chain (EC 2.7.7.7)	DNA-replication
NT01SP0149	NT01SP0149_1G3	2.316	0.431779	1.21164	up	SPy0165_nicotine adenine dinucleotide glycohydrolase, nga	SPy0165	fig|160490.1.peg.121	Nicotine adenine dinucleotide glycohydrolase (NADGH) (EC 3.2.2.5)	Streptococcus pyogenes Virulome; SLO-NADGH Locus
NT01SP1607	NT01SP1607_5B19	2.339	0.427533	1.22589	up	SPy1810_mannose-6-phosphate isomerase, class I	SPy1810	fig|160490.1.peg.1393	Mannose-6-phosphate isomerase (EC 5.3.1.8)	Mannose Metabolism
NT01SP1496	NT01SP1496_4N6	2.35	0.425532	1.23266	up	SPy1683_glycerol-3-phosphate dehydrogenase	SPy1683	fig|160490.1.peg.1295	Aerobic glycerol-3-phosphate dehydrogenase (EC 1.1.99.5)	Glycerol and Glycerol-3-phosphate Uptake and Utilization; Glycerolipid and Glycerophospholipid Metabolism in Bacteria
NT01SP1799	NT01SP1799_5J17	2.388	0.41876	1.2558	up	SPy2034_conserved hypothetical protein	SPy2034	fig|160490.1.peg.1560	hypothetical protein	- none -
NT01SP0640	NT01SP0640_2K6	2.395	0.417537	1.26003	up	_RofA, putative	#N/A	#N/A	RofA-like protein	Streptococcus pyogenes virulence regulators
NT01SP1411	NT01SP1411_4J17	2.398	0.417014	1.26183	up	SPy1582_methyltransferase	SPy1582	fig|160490.1.peg.1222	Ubiquinone/menaquinone biosynthesis methyltransferase UbiE/COQ5 (EC 2.1.1.-)	- none -
NT01SP1750	NT01SP1750_5H16	2.421	0.413052	1.2756	up	SPy1972_alkaline amylopullulanase	SPy1972	fig|160490.1.peg.1517	Pullulanase (EC 3.2.1.41)	- none -
NT01SP1692	NT01SP1692_5F6	2.428	0.411862	1.27977	up	Spy1908_response regulator spt12R; salR	Spy1908	fig|160490.1.peg.1471	Transcriptional regulatory protein degU	- none -
SpyM3_1327	SpyM3_1327_6E20	2.452	0.40783	1.29396	up	SpyM3_1327_	SpyM3_1327	fig|198466.1.peg.1327	Phage terminase large subunit	Phage proteins
NT01SP1133	NT01SP1133_3O18	2.455	0.407332	1.29572	up	SPy1272_Cation efflux family family	SPy1272	fig|160490.1.peg.978	Cobalt-zinc-cadmium resistance protein	Cobalt-zinc-cadmium resistance; Glutathione-regulated potassium-efflux system and associated functions
NT01SP0492	NT01SP0492_2E2	2.465	0.40568	1.30159	up	SPy0565_transposase OrfAB, subunit B, putative	SPy0565	fig|160490.1.peg.1745	Transposase TnpA	- none -
NT01SP1755	NT01SP1755_5H21	2.507	0.398883	1.32596	up	SPy1979_streptokinase a precursor	SPy1979	fig|160490.1.peg.1521	Streptokinase	Streptococcus pyogenes Virulome
NT01SP1545	NT01SP1545_4P7	2.513	0.397931	1.32941	up	_hypothetical protein	#N/A	#N/A	Hypothetical protein	#N/A
NT01SP1244	NT01SP1244_4D5	2.524	0.396197	1.33571	up	SPy1399_glucosamine-6-phosphate isomerase	SPy1399	fig|160490.1.peg.1071	Glucosamine-6-phosphate deaminase (EC 3.5.99.6)	Sialic Acid Metabolism; Chitin and N-acetylglucosamine utilization
NT01SP1777	NT01SP1777_5I19	2.558	0.39093	1.35502	up	SPy2003_peptide ABC transporter, ATP-binding protein, putative	SPy2003	fig|160490.1.peg.1541	Dipeptide transport ATP-binding protein dppD (TC 3.A.1.5.2)	ABC transporter dipeptide (TC 3.A.1.5.2)
NT01SP0436	NT01SP0436_2B18	2.597	0.38506	1.37685	up	_hypothetical protein	#N/A	#N/A	Hypothetical protein	#N/A
NT01SP0468	NT01SP0468_2D2	2.61	0.383142	1.38405	up	SPy0536_nitroreductase family protein	SPy0536	fig|160490.1.peg.387	putative protein:L-glutamate ligase	- none -
NT01SP1396	NT01SP1396_4J3	2.647	0.377786	1.40436	up	SPy1565_conserved hypothetical protein	SPy1565	fig|160490.1.peg.1208	CRISPR-associated protein, CT1133 family	CRISPRs
NT01SP0555	NT01SP0555_2G17	2.704	0.369822	1.4351	up	_hypothetical protein	#N/A	#N/A	Hypothetical protein	#N/A
NT01SP0477	NT01SP0477_2D11	2.731	0.366166	1.44943	up	SPy0545_hypothetical protein	SPy0545	fig|160490.1.peg.395	hypothetical protein	- none -
NT01SP1277	NT01SP1277_4E14	2.733	0.365898	1.45049	up	SPy1436_DNA-entry nuclease, putative (Prophage 370.3)	SPy1436	fig|160490.1.peg.1097	Streptococcal extracellular nuclease 3; Mitogenic factor 3	Streptococcus pyogenes Virulome; Gram-Positive Extracellular Nucleases; Prophage-encoded Exotoxins
NT01SP0340	NT01SP0340_1N18	2.738	0.36523	1.45312	up	SPy0379_pyruvate formate-lyase 1 activating enzyme	SPy0379	fig|160490.1.peg.277	Pyruvate formate-lyase activating enzyme (EC 1.97.1.4)	Fermentations: Mixed acid
NT01SP1293	NT01SP1293_4F3	2.75	0.363636	1.45943	up	SPy1453_conserved hypothetical protein (Prophage 370.3)	SPy1453	fig|160490.1.peg.1113	conserved hypothetical protein - phage associated	Phage proteins
NT01SP0654	NT01SP0654_2K20	2.766	0.361533	1.4678	up	SPy0749_conserved hypothetical protein	SPy0749	fig|160490.1.peg.550	Substrate-specific component QueT (COG4708) of predicted queuosine-regulated ECF transporter	Queuosine-Archaeosine Biosynthesis
NT01SP0026	NT01SP0026_1B1	2.768	0.361272	1.46884	up	SPy0025_phosphoribosylformylglycinamidine synthase, putative	SPy0025	fig|160490.1.peg.19	Phosphoribosylformylglycinamidine synthase, synthetase subunit (EC 6.3.5.3) / Phosphoribosylformylglycinamidine synthase, glutamine amidotransferase subunit (EC 6.3.5.3)	De Novo Purine Biosynthesis
NT01SP0470	NT01SP0470_2D4	2.781	0.359583	1.4756	up	SPy0538_S-adenosylmethionine synthetase; Ado-Met	SPy0538	fig|160490.1.peg.389	Archaeal S-adenosylmethionine synthetase (EC 2.5.1.6)	Methionine Biosynthesis
NT01SP0428	NT01SP0428_2B10	2.79	0.358423	1.48027	up	_hypothetical protein	#N/A	#N/A	Hypothetical protein	#N/A
NT01SP0140	NT01SP0140_1F18	2.843	0.351741	1.50741	up	SPy0154_ATP synthase archaeal, A subunit	SPy0154	fig|160490.1.peg.113	V-type ATP synthase subunit A (EC 3.6.3.14)	- none -
NT01SP1913	NT01SP1913_5O11	2.855	0.350263	1.51349	up	SPy2163_accessory protein	SPy2163	fig|160490.1.peg.1654	Cadmium efflux system accessory protein	Cadmium resistance
NT03SP1542	NT03SP1542_6O18	2.864	0.349162	1.51803	up	_	_	#N/A	#N/A	#N/A
NT01SP0085	NT01SP0085_1D11	2.895	0.345423	1.53356	up	SPy0095_HIT family protein, putative	SPy0095	fig|160490.1.peg.69	Bis(5'-nucleosyl)-tetraphosphatase (asymmetrical) (EC 3.6.1.17)	pyrimidine conversions
NT01SP1847	NT01SP1847_5L17	2.907	0.343997	1.53953	up	SPy2091_hypothetical protein	SPy2091	fig|160490.1.peg.1599	Transcriptional regulator, LuxR family	- none -
NT01SP1691	NT01SP1691_5F5	2.916	0.342936	1.54399	up	_hypothetical protein	#N/A	#N/A	Hypothetical protein	#N/A
NT01SP0452	NT01SP0452_2C10	2.941	0.34002	1.55631	up	SPy0518_ABC transporter, ATP-binding protein	SPy0518	fig|160490.1.peg.373	Daunorubicin resistance ATP-binding protein drrA	- none -
NT01SP1834	NT01SP1834_5L4	2.966	0.337154	1.56852	up	_hypothetical protein	#N/A	#N/A	Hypothetical protein	#N/A
NT01SP1594	NT01SP1594_5B8	2.969	0.336814	1.56998	up	SPy1791_transport ATP-binding protein, hemoprotein receptors locus	SPy1791	fig|160490.1.peg.1381	Putative ABC transporter (ATP-binding protein), spy1791 homolog	Heme, hemin uptake and utilization systems in GramPositives
NT01SP0646	NT01SP0646_2K12	2.982	0.335345	1.57628	up	SPy0741_Uncharacterized ACR, COG1944 superfamily	SPy0741	fig|160490.1.peg.543	Streptolysin S biosynthesis protein D (SagD)	Streptolysin S Biosynthesis and Transport
NT01SP1413	NT01SP1413_4J19	2.984	0.335121	1.57725	up	SPy1586_beta-galactosidase	SPy1586	fig|160490.1.peg.1748	Beta-galactosidase (EC 3.2.1.23)	Lactose utilization; Galactosylceramide and Sulfatide metabolism; Lactose and Galactose Uptake and Utilization
NT01SP0136	NT01SP0136_1F14	2.999	0.333444	1.58448	up	SPy0150_v-type sodium ATP synthase subunit e, putative	SPy0150	fig|160490.1.peg.111	putative V-type Na+ -ATPase subunit E	- none -
NT01SP0778	NT01SP0778_2P24	2.999	0.333444	1.58448	up	SPy0884_hypothetical protein	SPy0884	fig|160490.1.peg.660	hypothetical protein	- none -
NT01SP1398	NT01SP1398_4J5	3.009	0.332336	1.58928	up	_hypothetical protein	#N/A	#N/A	Hypothetical protein	#N/A
NT03SP0102	NT03SP0102_6H11	3.062	0.326584	1.61447	up	_	_	#N/A	#N/A	#N/A
NT01SP1735	NT01SP1735_5H1	3.074	0.325309	1.62012	up	_hypothetical protein	#N/A	#N/A	Hypothetical protein	#N/A
NT01SP0234	NT01SP0234_1J12	3.084	0.324254	1.6248	up	SPy0255_sugar ABC transporter, permease protein, putative	SPy0255	fig|160490.1.peg.186	ABC transporter, predicted N-acetylneuraminate transport system permease protein 2	Sialic Acid Metabolism
NT01SP0645	NT01SP0645_2K11	3.095	0.323102	1.62994	up	SPy0740_SagC	SPy0740	fig|160490.1.peg.542	Streptolysin S biosynthesis protein C (SagC)	Streptolysin S Biosynthesis and Transport
NT01SP1412	NT01SP1412_4J18	3.124	0.320102	1.64339	up	SPy1584_shikimate 5-dehydrogenase	SPy1584	fig|160490.1.peg.1223	Shikimate 5-dehydrogenase (EC 1.1.1.25)	Quinate degradation; Common Pathway For Synthesis of Aromatic Compounds (DAHP synthase to chorismate); Chorismate Synthesis
NT01SP0467	NT01SP0467_2D1	3.139	0.318573	1.65031	up	SPy0535_hypothetical protein	SPy0535	fig|160490.1.peg.386	hypothetical protein	- none -
NT03SP1903	NT03SP1903_7A5	3.159	0.316556	1.65947	up	spyM18_2047_	spyM18_2047	fig|186103.1.peg.1685	putative transcriptional regulator	#N/A
NT01SP0577	NT01SP0577_2H15	3.168	0.315657	1.66357	up	SPy0664_hypothetical protein (Prophage 370.1)	SPy0664	fig|160490.1.peg.482	hypothetical protein, phage associated	Phage proteins
NT01SP1028	NT01SP1028_3K9	3.177	0.314762	1.66767	up	SPy1158_conserved hypothetical protein TIGR00147	SPy1158	fig|160490.1.peg.885	Transcription regulator [contains diacylglycerol kinase catalytic domain]	- none -
NT01SP0568	NT01SP0568_2H6	3.181	0.314367	1.66948	up	SPy0654_conserved hypothetical protein superfamily	SPy0654	fig|160490.1.peg.473	Cytoplasmic hypothetical protein DUF199, a subgroup	- none -
NT01SP1232	NT01SP1232_4C17	3.184	0.31407	1.67084	up	SPy1385_hypothetical protein	SPy1385	fig|160490.1.peg.1062	hypothetical protein	- none -
NT01SP0135	NT01SP0135_1F13	3.265	0.306279	1.70708	up	SPy0149_ATP synthase, subunit K	SPy0149	fig|160490.1.peg.110	V-type Na+-ATPase subunit K (EC 3.6.3.14)	- none -
NT01SP0453	NT01SP0453_2C11	3.277	0.305157	1.71238	up	SPy0519_conserved hypothetical protein	SPy0519	fig|160490.1.peg.374	Daunorubicin resistance transmembrane protein	- none -
NT01SP1497	NT01SP1497_4N7	3.317	0.301477	1.72988	up	SPy1684_glycerol kinase	SPy1684	fig|160490.1.peg.1296	Glycerol kinase (EC 2.7.1.30)	Glycerol and Glycerol-3-phosphate Uptake and Utilization; Glycerolipid and Glycerophospholipid Metabolism in Bacteria
NT01SP0861	NT01SP0861_3D10	3.341	0.299312	1.74028	up	_gp502 (Prophage 370.2)	#N/A	#N/A	Gp502 (Prophage 370.2)	Phage proteins
NT01SP0292	NT01SP0292_1L21	3.434	0.291206	1.77989	up	SPy0324_sodium/dicarboxylate symporter	SPy0324	fig|160490.1.peg.238	Dicarboxylate/amino acid:cation (Na+ or H+) symporter	- none -
NT01SP1845	NT01SP1845_5L15	3.561	0.28082	1.83228	up	SPy2089_histidine ammonia-lyase	SPy2089	fig|160490.1.peg.1597	Histidine ammonia-lyase (EC 4.3.1.3)	Histidine Degradation
NT03SP1534	NT03SP1534_6O17	3.577	0.279564	1.83875	up	_	_	#N/A	#N/A	#N/A
NT01SP0164	NT01SP0164_1G18	3.583	0.279096	1.84117	up	SPy0179_L-ribulose-5-phosphate 4-epimerase	SPy0179	fig|160490.1.peg.135	L-ribulose-5-phosphate 4-epimerase (EC 5.1.3.4)	L-ascorbate utilization
NT01SP1421	NT01SP1421_4K3	3.583	0.279096	1.84117	up	SPy1596_ROK family protein, putative	SPy1596	fig|160490.1.peg.1232	N-acetylmannosamine kinase (EC 2.7.1.60)	Sialic Acid Metabolism
NT01SP0134	NT01SP0134_1F12	3.73	0.268097	1.89918	up	SPy0148_v-type Na-ATPase	SPy0148	fig|160490.1.peg.109	V-type Na+-ATPase subunit I (EC 3.6.3.14)	- none -
NT01SP0150	NT01SP0150_1G4	3.773	0.265041	1.91571	up	SPy0166_hypothetical protein	SPy0166	fig|160490.1.peg.122	Streptococcal NAD glycohydrolase inhibitor	- none -
NT01SP0652	NT01SP0652_2K18	3.782	0.26441	1.91915	up	SPy0747_LPXTG-motif cell wall anchor domain protein	SPy0747	fig|160490.1.peg.549	Endonuclease/Exonuclease/phosphatase family protein	- none -
NT01SP0232	NT01SP0232_1J10	3.784	0.264271	1.91991	up	SPy0252_conserved hypothetical protein	SPy0252	fig|160490.1.peg.184	ABC transporter, predicted N-acetylneuraminate-binding protein	Sialic Acid Metabolism
NT01SP1846	NT01SP1846_5L16	3.934	0.254194	1.976	up	SPy2090_formiminoglutamase, putative	SPy2090	fig|160490.1.peg.1598	Formiminoglutamase (EC 3.5.3.8)	Histidine Degradation
NT01SP0650	NT01SP0650_2K16	3.96	0.252525	1.9855	up	SPy0745_SagH	SPy0745	fig|160490.1.peg.547	Streptolysin S export transmembrane permease (SagH)	Streptolysin S Biosynthesis and Transport
NT03SP1367	NT03SP1367_6O3	4.033	0.247954	2.01185	up	spyM18_1460_	spyM18_1460	fig|186103.1.peg.1200	Human platelet-binding protein, phage-associated	Phage proteins
NT01SP0235	NT01SP0235_1J13	4.1	0.243902	2.03562	up	SPy0256_hypothetical protein	SPy0256	fig|160490.1.peg.187	hypothetical protein	- none -
NT01SP1389	NT01SP1389_4I20	4.131	0.242072	2.04649	up	SPy1557_peptide methionine sulfoxide reductase	SPy1557	fig|160490.1.peg.1201	Peptide methionine sulfoxide reductase	Peptide methionine sulfoxide reductase; Peptide methionine sulfoxide reductase
NT01SP1854	NT01SP1854_5L24	4.248	0.235405	2.08678	up	_hypothetical protein	#N/A	#N/A	Hypothetical protein	#N/A
NT03SP1637	NT03SP1637_6P5	4.248	0.235405	2.08678	up	spyM18_1761_	spyM18_1761	fig|186103.1.peg.1448	Phage endopeptidase	Phage proteins
NT01SP1815	NT01SP1815_5K9	4.358	0.229463	2.12367	up	SPy2051_PTS system, cellobiose-specific IIB component	SPy2051	fig|160490.1.peg.1572	PTS system, cellobiose-specific IIB component (EC 2.7.1.69)	Beta-Glucoside Metabolism
NT01SP1240	NT01SP1240_4D1	4.372	0.228728	2.12829	up	SPy1393_oligoendopeptidase F	SPy1393	fig|160490.1.peg.1068	Oligoendopeptidase F	- none -
NT01SP0653	NT01SP0653_2K19	4.456	0.224417	2.15575	up	_hypothetical protein	#N/A	#N/A	Hypothetical protein	#N/A
NT01SP1949	NT01SP1949_5P21	4.717	0.211999	2.23787	up	SPy2201_udp-glucose 6-dehydrogenase	SPy2201	fig|160490.1.peg.1685	UDP-glucose dehydrogenase (EC 1.1.1.22)	Streptococcus pyogenes Virulome; Streptococcal Hyaluronic Acid Capsule; Sucrose Metabolism
NT01SP1241	NT01SP1241_4D2	4.918	0.203335	2.29807	up	SPy1395_competence protein	SPy1395	fig|160490.1.peg.1069	Competence protein CoiA	Gram Positive Competence
NT01SP1031	NT01SP1031_3K12	4.988	0.200481	2.31846	up	SPy1160_hypothetical protein	SPy1160	fig|160490.1.peg.887	hypothetical protein	- none -
NT01SP0181	NT01SP0181_1H8	5.22	0.191571	2.38405	up	SPy0196_putative dicarboxylate carrier protein, putative	SPy0196	fig|160490.1.peg.149	Malonate permease	- none -
NT01SP0740	NT01SP0740_2O10	5.258	0.190186	2.39451	up	SPy0843_Leucine Rich Repeat domain protein	SPy0843	fig|160490.1.peg.628	Cell surface protein	- none -
NT01SP0163	NT01SP0163_1G17	5.288	0.189107	2.40272	up	SPy0178_hexulose-6-phosphate isomerase, putative	SPy0178	fig|160490.1.peg.134	L-xylulose 5-phosphate 3-epimerase (EC 5.1.3.-)	L-ascorbate utilization
NT03SP0213	NT03SP0213_6H17	5.34	0.187266	2.41684	up	_	_	#N/A	#N/A	#N/A
NT01SP1414	NT01SP1414_4J20	5.453	0.183385	2.44705	up	SPy1587_response regulator, spt10R	SPy1587	fig|160490.1.peg.1225	Two-component response regulator yesN	- none -
NT01SP1030	NT01SP1030_3K11	5.555	0.180018	2.47379	up	SPy1159_hemolysin, putative	SPy1159	fig|160490.1.peg.886	Hemolysin III	- none -
NT01SP1278	NT01SP1278_4E15	5.617	0.178031	2.4898	up	SPy1437_hypothetical protein (Prophage 370.3)	SPy1437	fig|160490.1.peg.1750	hypothetical protein	- none -
NT01SP1841	NT01SP1841_5L11	5.847	0.171028	2.5477	up	SPy2084_putative serine cycle enzyme	SPy2084	fig|160490.1.peg.1593	Formiminotetrahydrofolate cyclodeaminase (EC 4.3.1.4)	Histidine Degradation; One-carbon metabolism by tetrahydropterines
NT01SP0545	NT01SP0545_2G7	6.181	0.161786	2.62784	up	SPy0630_PTS permease for mannose subunit IIPMan, putative	SPy0630	fig|160490.1.peg.454	PTS system, N-acetylgalactosamine-specific IIC component (EC 2.7.1.69)	N-Acetyl-Galactosamine and Galactosamine Utilization
NT01SP0547	NT01SP0547_2G9	6.395	0.156372	2.67694	up	SPy0632_unsaturated glucuronyl hydrolase	SPy0632	fig|160490.1.peg.456	Unsaturated glucuronyl hydrolase (EC 3.2.1.-)	- none -
NT01SP0161	NT01SP0161_1G15	6.539	0.152929	2.70907	up	SPy0176_PTS system, IIA component	SPy0176	fig|160490.1.peg.132	PTS system, 3-keto-L-gulonate/L-ascorbate specific IIA component (PtxA)	L-ascorbate utilization
NT01SP0151	NT01SP0151_1G5	6.783	0.147427	2.76192	up	SPy0167_streptolysin o precursor	SPy0167	fig|160490.1.peg.123	Thiol-activated cytolysin; Streptolysin O	Streptococcus pyogenes Virulome; SLO-NADGH Locus
NT01SP0182	NT01SP0182_1H9	6.879	0.14537	2.7822	up	SPy0197_nicotinate-nucleotide pyrophosphorylase	SPy0197	fig|160490.1.peg.150	Quinolinate phosphoribosyltransferase [decarboxylating] (EC 2.4.2.19)	NAD and NADP cofactor biosynthesis global
NT01SP1416	NT01SP1416_4J22	7.044	0.141965	2.81639	up	SPy1589_conserved hypothetical protein	SPy1589	fig|160490.1.peg.1227	Integral membrane protein	- none -
NT01SP1417	NT01SP1417_4J23	7.321	0.136593	2.87204	up	SPy1591_conserved hypothetical protein	SPy1591	fig|160490.1.peg.1228	Sugar-binding protein	Fructooligosaccharides(FOS) and Raffinose Utilization
NT01SP1842	NT01SP1842_5L12	7.612	0.131372	2.92828	up	SPy2085_formate--tetrahydrofolate ligase	SPy2085	fig|160490.1.peg.1594	Formate--tetrahydrofolate ligase (EC 6.3.4.3)	One-carbon metabolism by tetrahydropterines; Folate Biosynthesis
NT01SP1420	NT01SP1420_4K2	9.329	0.107193	3.22172	up	SPy1595_pot. starch degradation products transport system permease protein amyd	SPy1595	fig|160490.1.peg.1231	Multiple sugar ABC transporter, membrane-spanning permease protein MsmF	Fructooligosaccharides(FOS) and Raffinose Utilization
NT01SP1415	NT01SP1415_4J21	9.485	0.10543	3.24565	up	SPy1588_histidine kinase; spt10S, hk07, YesNM	SPy1588	fig|160490.1.peg.1226	Two-component sensor kinase yesM (EC 2.7.3.-)	Fructooligosaccharides(FOS) and Raffinose Utilization
NT01SP1659	NT01SP1659_5D23	9.92	0.100806	3.31034	up	Spy1871_Ribosomal protein S14p/S29e	Spy1871	fig|160490.1.peg.1441	SSU ribosomal protein S14p (S29e)	Ribosome SSU bacterial
NT01SP0376	NT01SP0376_1P6	10.03	0.0997009	3.32625	up	SPy0427_Ribonucleotide reductase	SPy0427	fig|160490.1.peg.305	Ribonucleotide reductase of class Ib (aerobic), alpha subunit (EC 1.17.4.1)	Ribonucleotide reduction; Glutathione: Redox cycle
NT01SP1419	NT01SP1419_4K1	10.12	0.0988142	3.33914	up	SPy1593_integral membrane protein	SPy1593	fig|160490.1.peg.1230	Multiple sugar ABC transporter, membrane-spanning permease protein MsmG	Fructooligosaccharides(FOS) and Raffinose Utilization
NT01SP1878	NT01SP1878_5M24	10.51	0.0951475	3.39369	up	SPy2126_DNA-binding protein, putative (Prophage 370.4)	SPy2126	fig|160490.1.peg.1625	conserved hypothetical protein - phage associated	Phage proteins
NT01SP1844	NT01SP1844_5L14	10.78	0.0927644	3.43029	up	SPy2088_amino acid permease, putative	SPy2088	fig|160490.1.peg.1596	putative cationic amino acid transporter protein	- none -
NT01SP0375	NT01SP0375_1P5	10.79	0.0926784	3.43162	up	SPy0426_nrdi protein	SPy0426	fig|160490.1.peg.304	Ribonucleotide reduction protein NrdI	Ribonucleotide reduction
NT01SP1418	NT01SP1418_4J24	20.51	0.0487567	4.35826	up	SPy1592_conserved hypothetical protein	SPy1592	fig|160490.1.peg.1229	Sugar-binding protein	Fructooligosaccharides(FOS) and Raffinose Utilization

## Sheet: AP in vitro vs. AP in vivo
Gene List of Probes With Differential Expression Ratios >2-fold and P value < 0.05
Conditions Compared: AP in vitro vs. AP in vivo
ProbeID	ArrayID	vivo/ vitro	vitro/ vivo	log2 vivo/ vitro	in vivo	Array Annotation	Spy#	NMPDR ID	NMPDR Function	Subsystem(s)
NT01SP1379	NT01SP1379_4I10	0.0566	17.6678	-4.14305	down	SPy1544_ornithine carbamoyltransferase	SPy1544	fig|160490.1.peg.1193	Ornithine carbamoyltransferase (EC 2.1.3.3)	Arginine and Ornithine Degradation; Arginine Deiminase Pathway
NT01SP1380	NT01SP1380_4I11	0.0646	15.4799	-3.95232	down	SPy1546_Acetyltransferase (GNAT) family family	SPy1546	fig|160490.1.peg.1194	Acetyltransferase (EC 2.3.1.-)	- none -
NT01SP0435	NT01SP0435_2B17	0.0652	15.3374	-3.93898	down	SPy0501_multi-drug resistance efflux pump	SPy0501	fig|160490.1.peg.357	Multi-drug resistance efflux pump pmrA	- none -
NT01SP1381	NT01SP1381_4I12	0.0777	12.87	-3.68594	down	SPy1547_arginine deiminase	SPy1547	fig|160490.1.peg.1195	Arginine deiminase (EC 3.5.3.6)	Arginine and Ornithine Degradation; Arginine Deiminase Pathway
NT01SP1017	NT01SP1017_3J22	0.0812	12.3153	-3.62238	down	SPy1148_ABC transporter, ATP-binding protein, putative	SPy1148	fig|160490.1.peg.876	ABC transporter, ATP-binding/permease protein	- none -
NT01SP0742	NT01SP0742_2O12	0.0925	10.8108	-3.4344	down	SPy0845_cation-efflux system membrane protein, putative	SPy0845	fig|160490.1.peg.630	Cobalt-zinc-cadmium resistance protein czcD	Cobalt-zinc-cadmium resistance
NT01SP1823	NT01SP1823_5K17	0.102	9.80392	-3.29336	down	SPy2059_penicillin-binding protein 1B	SPy2059	fig|160490.1.peg.1578	Multimodular transpeptidase-transglycosylase (EC 2.4.1.129) (EC 3.4.-.-)	Type IV pilus; Peptidoglycan Biosynthesis
NT01SP0705	NT01SP0705_2M23	0.108	9.25926	-3.2109	down	SPy0805_ribosomal protein L35	SPy0805	fig|160490.1.peg.598	LSU ribosomal protein L35p	Ribosome LSU bacterial
NT01SP1378	NT01SP1378_4I9	0.122	8.19672	-3.03505	down	SPy1543_conserved hypothetical transmembrane protein, putative	SPy1543	fig|160490.1.peg.1192	Arginine/ornithine antiporter ArcD	Arginine and Ornithine Degradation; Polyamine Metabolism; Arginine Deiminase Pathway
NT01SP1101	NT01SP1101_3N10	0.137	7.29927	-2.86775	down	SPy1236_histidine kinase PnpS, ciaH, spt8S	SPy1236	fig|160490.1.peg.948	Two component system sensor histidine kinase CiaH (EC 2.7.3.-)	- none -
NT01SP1827	NT01SP1827_5K21	0.138	7.24638	-2.85726	down	SPy2065_hypothetical protein	SPy2065	fig|160490.1.peg.1764	Hypothetical protein SPy2065	- none -
NT01SP0398	NT01SP0398_2A4	0.146	6.84932	-2.77596	down	SPy0457_peptidyl-prolyl cis-trans isomerase	SPy0457	fig|160490.1.peg.327	Peptidyl-prolyl cis-trans isomerase (EC 5.2.1.8)	- none -
NT01SP0145	NT01SP0145_1F23	0.147	6.80272	-2.76611	down	SPy0160_adenylosuccinate synthetase	SPy0160	fig|160490.1.peg.118	Adenylosuccinate synthetase (EC 6.3.4.4)	Purine conversions
NT01SP0558	NT01SP0558_2G20	0.153	6.53595	-2.7084	down	SPY0644_cell division ATP-binding protein FtsE	SPY0644	fig|160490.1.peg.465	Cell division transporter, ATP-binding protein ftsE (TC 3.A.5.1.1)	Bacterial Cell Division; General secretory pathway (Sec-SRP) complex (TC 3.A.5.1.1)
NT01SP0704	NT01SP0704_2M22	0.157	6.36943	-2.67116	down	SPy0804_translation initiation factor IF-3	SPy0804	fig|160490.1.peg.1776	Translation initiation factor 3	Translation factors bacterial
NT01SP0047	NT01SP0047_1B22	0.16	6.25	-2.64386	down	SPy0047_ribosomal protein S10	SPy0047	fig|160490.1.peg.36	SSU ribosomal protein S10p (S20e)	Ribosome SSU bacterial
NT03SP2059	NT03SP2059_7A22	0.165	6.06061	-2.59946	down	_	_	#N/A	#N/A	#N/A
NT01SP0559	NT01SP0559_2G21	0.166	6.0241	-2.59074	down	SPy0645_cell division protein FtsX, putative	SPy0645	fig|160490.1.peg.466	Cell division protein ftsX	Bacterial Cell Division; General secretory pathway (Sec-SRP) complex (TC 3.A.5.1.1)
NT01SP0706	NT01SP0706_2M24	0.171	5.84795	-2.54793	down	SPy0806_ribosomal protein L20	SPy0806	fig|160490.1.peg.599	LSU ribosomal protein L20p	Ribosome LSU bacterial
NT01SP1016	NT01SP1016_3J21	0.174	5.74713	-2.52284	down	SPy1147_conserved hypothetical protein	SPy1147	fig|160490.1.peg.875	Pneumococcal vaccine antigen A homolog	- none -
NT01SP0322	NT01SP0322_1M24	0.175	5.71429	-2.51457	down	SPy0358_conserved hypothetical integral membrane protein	SPy0358	fig|160490.1.peg.260	membrane protein	- none -
NT01SP0728	NT01SP0728_2N22	0.178	5.61798	-2.49005	down	SPy0832_aspartate carbamoyltransferase	SPy0832	fig|160490.1.peg.619	Aspartate carbamoyltransferase (EC 2.1.3.2)	De Novo Pyrimidine Synthesis
NT01SP1341	NT01SP1341_4G20	0.179	5.58659	-2.48197	down	SPy1505_DNA photolyase	SPy1505	fig|160490.1.peg.1158	Deoxyribodipyrimidine photolyase (EC 4.1.99.3)	DNA repair, bacterial
NT01SP1822	NT01SP1822_5K16	0.182	5.49451	-2.45799	down	SPy2058_preprotein translocase, SecE subunit, putative	SPy2058	fig|160490.1.peg.1577	Preprotein translocase subunit SecE (TC 3.A.5.1.1)	General secretory pathway (Sec-SRP) complex (TC 3.A.5.1.1)
NT01SP0321	NT01SP0321_1M23	0.186	5.37634	-2.42663	down	SPy0357_hypothetical protein	SPy0357	fig|160490.1.peg.259	HD family hydrolase, diverged	- none -
NT01SP0727	NT01SP0727_2N21	0.186	5.37634	-2.42663	down	SPy0831_uracil permease	SPy0831	fig|160490.1.peg.618	Uracil permease	De Novo Pyrimidine Synthesis
NT01SP0512	NT01SP0512_2E22	0.19	5.26316	-2.39593	down	SPy0590_protease, putative	SPy0590	fig|160490.1.peg.427	peptidase, U32 family small subunit [C1]	- none -
NT01SP1814	NT01SP1814_5K8	0.192	5.20833	-2.38082	down	SPy2050_PTS system, cellobiose-specific IIC component	SPy2050	fig|160490.1.peg.1571	PTS system, cellobiose-specific IIC component (EC 2.7.1.69)	Beta-Glucoside Metabolism
NT01SP1804	NT01SP1804_5J22	0.193	5.18135	-2.37333	down	SPy2039_pyrogenic exotoxin B; streptopain precurso	SPy2039	fig|160490.1.peg.1562	Strepotococcal cysteine protease (Streptopain or SpeB)	SpeB operon; Streptococcus pyogenes Virulome
NT01SP1013	NT01SP1013_3J18	0.197	5.07614	-2.34373	down	SPy1144_Acetyltransferase (GNAT) family family	SPy1144	fig|160490.1.peg.872	Phosphinothricin N-acetyltransferase (EC 2.3.1.-)	- none -
NT01SP0048	NT01SP0048_1B23	0.2	5	-2.32193	down	SPy0049_Ribosomal protein L3P	SPy0049	fig|160490.1.peg.37	LSU ribosomal protein L3p (L3e)	Ribosome LSU bacterial
NT01SP0240	NT01SP0240_1J18	0.203	4.92611	-2.30045	down	SPy0261_primase-related protein	SPy0261	fig|160490.1.peg.192	Ribonuclease M5 (EC 3.1.26.8)	Ribosome biogenesis bacterial
NT01SP1851	NT01SP1851_5L21	0.215	4.65116	-2.21759	down	SPy2096_trehalose-6-phosphate hydrolase	SPy2096	fig|160490.1.peg.1603	Trehalose-6-phosphate hydrolase (EC 3.2.1.93)	Trehalose Uptake and Utilization
NT01SP0751	NT01SP0751_2O21	0.219	4.56621	-2.191	down	SPy0855_PTS system, fructose-specific IIABC component	SPy0855	fig|160490.1.peg.639	PTS system, fructose-specific IIA component (EC 2.7.1.69) / PTS system, fructose-specific IIB component (EC 2.7.1.69) / PTS system, fructose-specific IIC component (EC 2.7.1.69)	Fructose utilization; Fructose utilization; Fructose utilization
NT01SP1802	NT01SP1802_5J20	0.224	4.46429	-2.15843	down	SPy2037_protease maturation protein; prtM	SPy2037	fig|160490.1.peg.1561	Peptidylproline cis-trans-isomerase (EC 5.2.1.8); Proteinase maturation protein (RopA)	Streptococcus pyogenes Virulome; SpeB operon
NT01SP0043	NT01SP0043_1B18	0.226	4.42478	-2.14561	down	_alcohol dehydrogenase/acetaldehyde dehydrogenase	#N/A	#N/A	Alcohol dehydrogenase/acetaldehyde dehydrogenase	#N/A
NT01SP1011	NT01SP1011_3J16	0.228	4.38596	-2.13289	down	SPy1142_hemK protein	SPy1142	fig|160490.1.peg.870	Methylase of polypeptide chain release factors	- none -
NT01SP1639	NT01SP1639_5D3	0.228	4.38596	-2.13289	down	SPy1849_formate acetyltransferase	SPy1849	fig|160490.1.peg.1423	Pyruvate formate-lyase (EC 2.3.1.54)	Fermentations: Mixed acid
NT01SP1874	NT01SP1874_5M20	0.228	4.38596	-2.13289	down	SPy2122_integrase-like protein 4, putative (Prophage 370.4)	SPy2122	fig|160490.1.peg.1623	DNA integration/recombination/invertion protein	- none -
NT01SP1656	NT01SP1656_5D20	0.23	4.34783	-2.12029	down	SPy1868_NupC family protein	SPy1868	fig|160490.1.peg.1438	Nucleoside permease nupC	- none -
NT01SP0697	NT01SP0697_2M15	0.231	4.329	-2.11404	down	SPy0797_wzx sugar exporter required for full mga expression	SPy0797	fig|160490.1.peg.590	Heteropolysaccharide repeat unit export protein	Rhamnose containing glycans
NT01SP0238	NT01SP0238_1J16	0.232	4.31034	-2.1078	down	SPy0259_rpir protei, putative	SPy0259	fig|160490.1.peg.190	Sialic acid utilization regulator, RpiR family	Sialic Acid Metabolism
NT01SP1012	NT01SP1012_3J17	0.24	4.16667	-2.05889	down	SPy1143_Sua5/YciO/YrdC/YwlC family protein	SPy1143	fig|160490.1.peg.871	Sua5 YciO YrdC YwlC family protein	tRNA modification Archaea Henri; tRNA modification Archaea
NT01SP1374	NT01SP1374_4I5	0.24	4.16667	-2.05889	down	SPy1538_conserved hypothetical protein TIGR00095	SPy1538	fig|160490.1.peg.1188	Ribosomal RNA small subunit methyltransferase D (EC 2.1.1.-)	- none -
NT01SP0049	NT01SP0049_1B24	0.241	4.14938	-2.05289	down	SPy0050_Ribosomal protein L1E	SPy0050	fig|160490.1.peg.38	LSU ribosomal protein L4p (L1e)	Ribosome LSU bacterial
NT01SP0729	NT01SP0729_2N23	0.241	4.14938	-2.05289	down	SPy0833_carbamoyl-phosphate synthase, small subunit	SPy0833	fig|160490.1.peg.620	Carbamoyl-phosphate synthase small chain (EC 6.3.5.5)	De Novo Pyrimidine Synthesis
NT01SP1852	NT01SP1852_5L22	0.242	4.13223	-2.04692	down	SPy2097_PTS system, trehalose-specific IIBC component	SPy2097	fig|160490.1.peg.1604	PTS system, trehalose-specific IIB component (EC 2.7.1.69) / PTS system, trehalose-specific IIC component (EC 2.7.1.69) / PTS system, trehalose-specific IIA component (EC 2.7.1.69)	Trehalose Uptake and Utilization
NT01SP0055	NT01SP0055_1C6	0.248	4.03226	-2.01159	down	SPy0057_ribosomal protein L16	SPy0057	fig|160490.1.peg.44	LSU ribosomal protein L16p (L10e)	Ribosome LSU bacterial
NT01SP0333	NT01SP0333_1N11	0.248	4.03226	-2.01159	down	SPy0370_conserved hypothetical protein TIGR00278	SPy0370	fig|160490.1.peg.270	YidD	CBSS-354.1.peg.1756
NT01SP0054	NT01SP0054_1C5	0.25	4	-2	down	SPy0056_ribosomal protein S3	SPy0056	fig|160490.1.peg.43	SSU ribosomal protein S3p (S3e)	Ribosome SSU bacterial
NT01SP1803	NT01SP1803_5J21	0.25	4	-2	down	SPy2038_inhibitor of SpeB; co-transcribed	SPy2038	fig|160490.1.peg.1762	Streptopain inhibitor (Spi)	Streptococcus pyogenes Virulome; SpeB operon
NT01SP1552	NT01SP1552_4P14	0.252	3.96825	-1.9885	down	SPy1744_acetyl-CoA carboxylase, carboxyl transferase subunit beta	SPy1744	fig|160490.1.peg.1344	Acetyl-coenzyme A carboxyl transferase beta chain (EC 6.4.1.2)	Fatty Acid Biosynthesis FASII; Na+ translocating decarboxylases and related biotin-dependent enzymes
NT01SP0788	NT01SP0788_3A10	0.253	3.95257	-1.98279	down	SPy0894_purine nucleoside phosphorylase	SPy0894	fig|160490.1.peg.669	Purine nucleoside phosphorylase (EC 2.4.2.1)	Purine conversions; pyrimidine conversions
NT01SP1805	NT01SP1805_5J23	0.254	3.93701	-1.9771	down	SPy2040_hypothetical protein	SPy2040	fig|160490.1.peg.1563	hypothetical protein	SpeB operon
NT01SP1102	NT01SP1102_3N11	0.257	3.89105	-1.96016	down	SPy1237_DNA-binding response regulator ciaR	SPy1237	fig|160490.1.peg.949	Two component system response regulator CiaR	- none -
NT01SP0205	NT01SP0205_1I7	0.259	3.861	-1.94898	down	SPy0223_Rhomboid family protein	SPy0223	fig|160490.1.peg.163	Integral membrane protein (Rhomboid family)	- none -
NT01SP0632	NT01SP0632_2J22	0.26	3.84615	-1.94342	down	SPy0727_DNA gyrase, subunit B	SPy0727	fig|160490.1.peg.533	DNA gyrase subunit B (EC 5.99.1.3)	DNA topoisomerases, Type II, ATP-dependent; Resistance to fluoroquinolones
NT01SP1848	NT01SP1848_5L18	0.265	3.77358	-1.91594	down	SPy2092_ribosomal protein S2	SPy2092	fig|160490.1.peg.1600	SSU ribosomal protein S2p (SAe)	Ribosome SSU bacterial
NT01SP0633	NT01SP0633_2J23	0.269	3.71747	-1.89432	down	SPy0728_unknown conserved protein, putative	SPy0728	fig|160490.1.peg.534	Septation ring formation regulator ezrA	Control of cell elongation - division cycle in Bacilli
NT01SP1787	NT01SP1787_5J5	0.271	3.69004	-1.88364	down	SPy2016_Sic1.225	SPy2016	fig|160490.1.peg.1549	Streptococcal inhibitor of complement (SIC)	Streptococcus pyogenes Virulome
NT01SP1015	NT01SP1015_3J20	0.272	3.67647	-1.87832	down	SPy1146_hypothetical protein	SPy1146	fig|160490.1.peg.874	Pseudouridylate synthases, 23S RNA-specific	- none -
NT01SP0532	NT01SP0532_2F18	0.273	3.663	-1.87303	down	SPy0611_translation elongation factor Tu	SPy0611	fig|160490.1.peg.442	Translation elongation factor Tu	Translation factors bacterial; Universal GTPases
NT01SP0736	NT01SP0736_2O6	0.274	3.64964	-1.86775	down	SPy0840_ribosomal protein S16	SPy0840	fig|160490.1.peg.626	SSU ribosomal protein S16p	Ribosome SSU bacterial
NT01SP0928	NT01SP0928_3G5	0.275	3.63636	-1.8625	down	SPy1053_GTP-binding protein LepA	SPy1053	fig|160490.1.peg.796	Translation elongation factor LepA	Heat shock dnaK gene cluster extended; Translation factors bacterial; Universal GTPases
NT01SP0073	NT01SP0073_1C24	0.277	3.61011	-1.85204	down	SPy0078_Ribosomal protein S11	SPy0078	fig|160490.1.peg.62	SSU ribosomal protein S11p (S14e)	Ribosome SSU bacterial
NT01SP1908	NT01SP1908_5O6	0.279	3.58423	-1.84166	down	SPy2156_aspartyl-tRNA synthetase	SPy2156	fig|160490.1.peg.1649	Aspartyl-tRNA synthetase (EC 6.1.1.12)	tRNA aminoacylation; Asp-tRNA(Asn) transamidation
NT01SP1222	NT01SP1222_4C10	0.28	3.57143	-1.8365	down	SPy1373_phosphocarrier protein HPr	SPy1373	fig|160490.1.peg.1056	Phosphocarrier protein of PTS system	Sucrose-specific PTS; HPr catabolite repression system
NT01SP0789	NT01SP0789_3A11	0.281	3.55872	-1.83136	down	SPy0895_hypothetical protein	SPy0895	fig|160490.1.peg.670	Histidine protein kinase	- none -
NT01SP0065	NT01SP0065_1C16	0.282	3.5461	-1.82623	down	SPy0069_ribosomal protein S5	SPy0069	fig|160490.1.peg.54	SSU ribosomal protein S5p (S2e)	Ribosomal protein S5p acylation; Ribosome SSU bacterial
NT01SP0784	NT01SP0784_3A6	0.284	3.52113	-1.81604	down	SPy0890_phosphopentomutase	SPy0890	fig|160490.1.peg.666	Phosphopentomutase (EC 5.4.2.7)	- none -
NT01SP1531	NT01SP1531_4O17	0.286	3.4965	-1.80591	down	SPy1723_conserved hypothetical protein	SPy1723	fig|160490.1.peg.1324	COG2740: Predicted nucleic-acid-binding protein implicated in transcription termination	NusA-TFII Cluster; Transcription factors bacterial
NT01SP1627	NT01SP1627_5C15	0.287	3.48432	-1.80088	down	SPy1833_A/G-specific adenine glycosylase	SPy1833	fig|160490.1.peg.1702	A/G-specific adenine glycosylase (EC 3.2.2.-)	DNA repair, bacterial
NT01SP1018	NT01SP1018_3J23	0.294	3.40136	-1.76611	down	SPy1149_transport ATP-binding protein MsbA, putative	SPy1149	fig|160490.1.peg.877	ABC transporter, ATP-binding/permease protein	- none -
NT01SP1682	NT01SP1682_5E22	0.297	3.367	-1.75147	down	SPy1899_conserved hypothetical protein	SPy1899	fig|160490.1.peg.1463	Substrate-specific component HmpT of predicted thiamin-related ECF transporter	Thiamin biosynthesis
NT01SP0813	NT01SP0813_3B11	0.298	3.3557	-1.74662	down	SPy0922_GTP-binding protein	SPy0922	fig|160490.1.peg.693	GTP-binding protein HflX	Hfl operon; Universal GTPases
NT01SP1014	NT01SP1014_3J19	0.299	3.34448	-1.74178	down	SPy1145_Serine hydroxymethyltransferase	SPy1145	fig|160490.1.peg.873	Serine hydroxymethyltransferase (EC 2.1.2.1)	Glycine and Serine Utilization; Serine Biosynthesis; Folate Biosynthesis; Glycine Biosynthesis
SpyM3_0986	SpyM3_0986_6C3	0.299	3.34448	-1.74178	down	SpyM3_0986_	SpyM3_0986	fig|198466.1.peg.986	Hypothetical protein	#N/A
NT01SP0016	NT01SP0016_1A16	0.3	3.33333	-1.73697	down	SPy0015_cell division protein FtsH	SPy0015	fig|160490.1.peg.11	Cell division protein ftsH (EC 3.4.24.-)	Bacterial Cell Division
NT01SP1665	NT01SP1665_5E5	0.301	3.32226	-1.73216	down	SPy1877_glutamine synthetase, type I	SPy1877	fig|160490.1.peg.1447	Glutamine synthetase type I (EC 6.3.1.2)	Glutamine synthetases; Peptidoglycan Biosynthesis
NT01SP1754	NT01SP1754_5H20	0.301	3.32226	-1.73216	down	SPy1978_ABC transporter	SPy1978	fig|160490.1.peg.1520	Leucine rich protein	- none -
NT01SP0440	NT01SP0440_2B22	0.305	3.27869	-1.71312	down	SPy0505_glutamine cyclotransferase	SPy0505	fig|160490.1.peg.361	Glutaminyl-peptide cyclotransferase (EC 2.3.2.5)	- none -
NT03SP0422	NT03SP0422_6I17	0.307	3.25733	-1.70369	down	_	_	#N/A	#N/A	#N/A
NT01SP1373	NT01SP1373_4I4	0.308	3.24675	-1.699	down	SPy1537_lipopolysaccharide core biosynthesis protein KdtB, putative	SPy1537	fig|160490.1.peg.1187	Phosphopantetheine adenylyltransferase (EC 2.7.7.3)	Coenzyme A Biosynthesis
NT01SP1783	NT01SP1783_5J1	0.309	3.23625	-1.69432	down	SPy2009_fibronectin- and factor H-binding protein, Mga-regulated	SPy2009	fig|160490.1.peg.1546	hypothetical protein	- none -
NT01SP0464	NT01SP0464_2C22	0.31	3.22581	-1.68966	down	SPy0532_chromosome segregation SMC protein, putative	SPy0532	fig|160490.1.peg.383	Chromosome partition protein smc	Two cell division clusters relating to chromosome partitioning
SpyM3_0972	SpyM3_0972_6B23	0.315	3.1746	-1.66658	down	SpyM3_0972_	SpyM3_0972	fig|198466.1.peg.972	Hypothetical phage protein	Phage proteins
NT01SP0747	NT01SP0747_2O17	0.316	3.16456	-1.662	down	SPy0851_regulatory protein	SPy0851	fig|160490.1.peg.635	Regulatory protein	- none -
NT01SP1784	NT01SP1784_5J2	0.317	3.15457	-1.65745	down	SPy2010_c5a peptidase precursor	SPy2010	fig|160490.1.peg.1547	C5a peptidase (EC 3.4.21.-)	Streptococcus pyogenes Virulome; Streptococcal Mga Regulon
NT01SP1168	NT01SP1168_4A5	0.318	3.14465	-1.6529	down	SPy1311_alginate o-acetyltransferase AlgI	SPy1311	fig|160490.1.peg.1011	D-alanyl transfer protein DltB	Teichoic and lipoteichoic acids biosynthesis; D-Alanyl Lipoteichoic Acid Biosynthesis
NT01SP0620	NT01SP0620_2J10	0.324	3.08642	-1.62593	down	SPy0713_dipeptidase	SPy0713	fig|160490.1.peg.522	Dipeptidase (EC 3.4.-.-)	- none -
NT01SP0052	NT01SP0052_1C3	0.326	3.06748	-1.61706	down	SPy0053_ribosomal protein S19	SPy0053	fig|160490.1.peg.41	SSU ribosomal protein S19p (S15e)	Ribosome SSU bacterial
NT01SP1517	NT01SP1517_4O3	0.328	3.04878	-1.60823	down	SPy1707_galactose-6-phosphate isomerase, LacB subunit	SPy1707	fig|160490.1.peg.1311	Galactose-6-phosphate isomerase, LacB subunit (EC 5.3.1.26)	Lactose and Galactose Uptake and Utilization
NT01SP0770	NT01SP0770_2P16	0.332	3.01205	-1.59074	down	SPy0876_mevalonate kinase	SPy0876	fig|160490.1.peg.1761	Mevalonate kinase (EC 2.7.1.36)	Mevalonate Branch of Isoprenoid Biosynthesis; Isoprenoid Biosynthesis
NT01SP0730	NT01SP0730_2N24	0.333	3.003	-1.58641	down	_hypothetical protein	#N/A	#N/A	Hypothetical protein	#N/A
NT01SP1859	NT01SP1859_5M5	0.333	3.003	-1.58641	down	SPy2106_unknown conserved protein in others	SPy2106	fig|160490.1.peg.1609	Acetyltransferase (EC 2.3.1.-)	- none -
NT01SP1701	NT01SP1701_5F15	0.339	2.94985	-1.56064	down	SPy1917_PTS system, cellobiose-specific IIC component, putative	SPy1917	fig|160490.1.peg.1477	PTS system, lactose-specific IIB component (EC 2.7.1.69) / PTS system, lactose-specific IIC component (EC 2.7.1.69)	Lactose and Galactose Uptake and Utilization
NT01SP0215	NT01SP0215_1I17	0.344	2.90698	-1.53952	down	_hypothetical protein	#N/A	#N/A	Hypothetical protein	#N/A
NT01SP1860	NT01SP1860_5M6	0.345	2.89855	-1.53533	down	SPy2107_oxidoreductase, Gfo/Idh/MocA family, putative	SPy2107	fig|160490.1.peg.1610	Putative oxidoreductase	- none -
NT01SP0404	NT01SP0404_2A10	0.346	2.89017	-1.53116	down	SPy0462_uridylate kinase	SPy0462	fig|160490.1.peg.332	Uridylate kinase (EC 2.7.4.-)	CBSS-176299.4.peg.1996
NT01SP1879	NT01SP1879_5N1	0.346	2.89017	-1.53116	down	SPy2127_antirepressor (Prophage 370.4)	SPy2127	fig|160490.1.peg.1626	kilA protein, putative phage-related DNA binding protein	- none -
NT01SP1372	NT01SP1372_4I3	0.348	2.87356	-1.52284	down	SPy1536_PDZ domain family protein, putative	SPy1536	fig|160490.1.peg.1186	Lon-like protease with PDZ domain	- none -
NT01SP0399	NT01SP0399_2A5	0.349	2.86533	-1.5187	down	SPy0458_cell division protein FtsK	SPy0458	fig|160490.1.peg.328	Cell division protein ftsK	Bacterial Cell Division; Bacterial RNA-metabolizing Zn-dependent hydrolases; Bacterial Cytoskeleton
NT01SP1716	NT01SP1716_5G6	0.354	2.82486	-1.49818	down	SPy1932_ribosomal protein L13	SPy1932	fig|160490.1.peg.1487	LSU ribosomal protein L13p (L13Ae)	Ribosome LSU bacterial
NT01SP1424	NT01SP1424_4K6	0.356	2.80899	-1.49005	down	SPy1600_meningioma-expressed antigen 5	SPy1600	fig|160490.1.peg.1234	Hyaluronidase	Fructooligosaccharides(FOS) and Raffinose Utilization
NT01SP0059	NT01SP0059_1C10	0.358	2.7933	-1.48197	down	SPy0062_ribosomal protein L24	SPy0062	fig|160490.1.peg.48	LSU ribosomal protein L24p (L26e)	Ribosome LSU bacterial
NT01SP0241	NT01SP0241_1J19	0.361	2.77008	-1.46993	down	SPy0262_dimethyladenosine transferase	SPy0262	fig|160490.1.peg.193	Dimethyladenosine transferase (EC 2.1.1.-)	Ribosome biogenesis bacterial
NT01SP0816	NT01SP0816_3B14	0.361	2.77008	-1.46993	down	SPy0925_3-oxoacyl-(acyl-carrier-protein) reductase, putative	SPy0925	fig|160490.1.peg.696	Short chain dehydrogenase	- none -
NT01SP0058	NT01SP0058_1C9	0.363	2.75482	-1.46196	down	SPy0061_ribosomal protein L14	SPy0061	fig|160490.1.peg.47	LSU ribosomal protein L14p (L23e)	Ribosome LSU bacterial
NT01SP0328	NT01SP0328_1N6	0.363	2.75482	-1.46196	down	SPy0364_unknown conserved protein in B. subtilis, putative	SPy0364	fig|160490.1.peg.265	CBS domain containing protein	- none -
NT01SP1377	NT01SP1377_4I8	0.366	2.73224	-1.45008	down	SPy1542_Peptidase family M20/M25/M40 superfamily	SPy1542	fig|160490.1.peg.1191	Xaa-His dipeptidase (EC 3.4.13.3)	- none -
NT01SP1794	NT01SP1794_5J12	0.368	2.71739	-1.44222	down	SPy2027_isp1-associated response regulator arlSR, spt13R	SPy2027	fig|160490.1.peg.1555	Two-component system response regulator	Streptococcus pyogenes Virulome; Streptococcal Mga Regulon
NT01SP1603	NT01SP1603_5B17	0.369	2.71003	-1.43831	down	SPy1804_holo-(acyl-carrier protein) synthase	SPy1804	fig|160490.1.peg.1389	Holo-[acyl-carrier protein] synthase (EC 2.7.8.7)	Fatty Acid Biosynthesis FASII
NT01SP1785	NT01SP1785_5J3	0.369	2.71003	-1.43831	down	_scpA 5' probe	Spy2010	fig|160490.1.peg.1547	C5a peptidase (EC 3.4.21.-)	Streptococcus pyogenes Virulome; Streptococcal Mga Regulon
NT01SP1428	NT01SP1428_4K10	0.375	2.66667	-1.41504	down	SPy1604_unknown conserved protein in others	SPy1604	fig|160490.1.peg.1237	Alpha-mannosidase (EC 3.2.1.24)	Fructooligosaccharides(FOS) and Raffinose Utilization
NT01SP0327	NT01SP0327_1N5	0.376	2.65957	-1.4112	down	SPy0363_conserved hypothetical protein TIGR00040	SPy0363	fig|160490.1.peg.264	hypothetical protein	- none -
NT01SP1423	NT01SP1423_4K5	0.376	2.65957	-1.4112	down	SPy1599_6-phospho-beta-galactosidas, putative	SPy1599	fig|160490.1.peg.1233	Beta-glucosidase (EC 3.2.1.21)	Beta-Glucoside Metabolism; Sucrose Metabolism; Fructooligosaccharides(FOS) and Raffinose Utilization
NT01SP0249	NT01SP0249_1K3	0.377	2.65252	-1.40736	down	SPy0271_ribosomal protein S12	SPy0271	fig|160490.1.peg.201	SSU ribosomal protein S12p (S23e)	Ribosome SSU bacterial
NT01SP1602	NT01SP1602_5B16	0.38	2.63158	-1.39593	down	SPy1802_alanine racemase	SPy1802	fig|160490.1.peg.1388	Alanine racemase (EC 5.1.1.1)	Alanine biosynthesis; Pyruvate Alanine Serine Interconversions
NT03SP0652	NT03SP0652_6K10	0.383	2.61097	-1.38458	down	spyM18_0719_	spyM18_0719	fig|186103.1.peg.554	Hypothetical protein	#N/A
NT03SP0144	NT03SP0144_6H13	0.387	2.58398	-1.36959	down	_	_	#N/A	#N/A	#N/A
NT03SP0567	NT03SP0567_6K5	0.387	2.58398	-1.36959	down	_	_	#N/A	#N/A	#N/A
NT01SP0735	NT01SP0735_2O5	0.389	2.57069	-1.36216	down	SPy0839_hypothetical protein	SPy0839	fig|160490.1.peg.625	Glycerophosphoryl diester phosphodiesterase (EC 3.1.4.46)	Glycerol and Glycerol-3-phosphate Uptake and Utilization
SpyM3_1865	SpyM3_1865_6H9	0.392	2.55102	-1.35107	down	SpyM3_1865_	SpyM3_1865	fig|198466.1.peg.1953	Chromosome (plasmid) partitioning protein ParB / Stage 0 sporulation protein J	Bacterial Cytoskeleton ; Two cell division clusters relating to chromosome partitioning
NT01SP0109	NT01SP0109_1E11	0.395	2.53165	-1.34008	down	SPy0123_33 kda chaperoni	SPy0123	fig|160490.1.peg.91	Chaperonin (heat shock protein 33)	Streptococcus pyogenes FCT locus
NT01SP1792	NT01SP1792_5J10	0.395	2.53165	-1.34008	down	SPy2025_immunogenic secreted protein precursor	SPy2025	fig|160490.1.peg.1553	Immunogenic secreted protein	Streptococcus pyogenes Virulome; Streptococcal Mga Regulon
NT01SP1793	NT01SP1793_5J11	0.398	2.51256	-1.32916	down	SPy2026_isp1-associated histidine kinase, spt13S	SPy2026	fig|160490.1.peg.1554	Two-component system histidine kinase	Streptococcus pyogenes Virulome; Streptococcal Mga Regulon
NT01SP1944	NT01SP1944_5P16	0.398	2.51256	-1.32916	down	SPy2196_CDP-diacylglycerol--glycerol-3-phosphate 3-phosphatidyltransferase	SPy2196	fig|160490.1.peg.1680	CDP-diacylglycerol--glycerol-3-phosphate 3-phosphatidyltransferase (EC 2.7.8.5)	Competence or DNA damage-inducible protein CinA and related protein families; Glycerolipid and Glycerophospholipid Metabolism in Bacteria
NT01SP0263	NT01SP0263_1K17	0.4	2.5	-1.32193	down	SPy0288_aminotransferase, class V	SPy0288	fig|160490.1.peg.213	Cysteine desulfurase (EC 2.8.1.7)	tRNA modification Archaea; Alanine biosynthesis; Fe-S cluster assembly
NT01SP0301	NT01SP0301_1M6	0.4	2.5	-1.32193	down	SPy0336_DNA-binding response regulator CovR, spt2R	SPy0336	fig|160490.1.peg.1729	Response regulator CsrR/CovR	- none -
NT01SP1530	NT01SP1530_4O16	0.4	2.5	-1.32193	down	SPy1722_LSU ribosomal protein L30E	SPy1722	fig|160490.1.peg.1323	ribosomal protein L7Ae family protein	NusA-TFII Cluster; Transcription factors bacterial
NT01SP0631	NT01SP0631_2J21	0.402	2.48756	-1.31473	down	SPy0726_CbbY family protein, putative	SPy0726	fig|160490.1.peg.1756	hydrolase, haloacid dehalogenase-like family	- none -
NT01SP0783	NT01SP0783_3A5	0.407	2.457	-1.2969	down	SPy0889_ribose 5-phosphate isomerase	SPy0889	fig|160490.1.peg.665	Ribose 5-phosphate isomerase A (EC 5.3.1.6)	Pentose phosphate pathway
NT01SP1808	NT01SP1808_5K2	0.415	2.40964	-1.26882	down	SPy2043_phage-associated deoxyribonuclease; originally mitogenic factor	SPy2043	fig|160490.1.peg.1566	Streptodornase B; Mitogenic factor 1	Streptococcus pyogenes Virulome; Gram-Positive Extracellular Nucleases; SpeB-SpeF extended regulon
NT01SP0768	NT01SP0768_2P14	0.418	2.39234	-1.25843	down	SPy0874_response regulator saliva persistence (Spt); our spt4R designation	SPy0874	fig|160490.1.peg.650	Two-component response regulator	- none -
NT01SP1564	NT01SP1564_5A2	0.421	2.3753	-1.24811	down	SPy1759_dnaJ protein	SPy1759	fig|160490.1.peg.1356	Chaperone protein DnaJ	Heat shock dnaK gene cluster extended; Protein chaperones
NT01SP0651	NT01SP0651_2K17	0.423	2.36407	-1.24127	down	SPy0746_conserved hypothetical protein	SPy0746	fig|160490.1.peg.548	Streptolysin S export transmembrane permease (SagI)	Streptolysin S Biosynthesis and Transport
NT01SP0305	NT01SP0305_1M10	0.424	2.35849	-1.23786	down	SPy0340_primosomal protein DNAi	SPy0340	fig|160490.1.peg.248	Helicase loader DnaI	DNA-replication
NT01SP0411	NT01SP0411_2A17	0.426	2.34742	-1.23107	down	SPy0470_antigen, 67 kDa (myosin-crossreactive)	SPy0470	fig|160490.1.peg.338	67kDa Myosin-crossreactive streptococcal antigen	- none -
NT01SP0282	NT01SP0282_1L11	0.428	2.33645	-1.22432	down	SPy0309_conserved hypothetical protein TIGR00488	SPy0309	fig|160490.1.peg.227	Hydrolase (HAD superfamily), yqeK	NAD and NADP cofactor biosynthesis global
NT01SP0245	NT01SP0245_1J23	0.429	2.331	-1.22095	down	SPy0266_unnamed protein product	SPy0266	fig|160490.1.peg.197	DNA recombination protein RmuC	DNA repair, bacterial
NT01SP0201	NT01SP0201_1I3	0.433	2.30947	-1.20756	down	_h repeat-associated protein in rhsc-phrb intergenic region (orf-h2), putative	#N/A	#N/A	H repeat-associated protein in rhsc-phrb intergenic region (orf-h2)	#N/A
NT01SP0038	NT01SP0038_1B13	0.434	2.30415	-1.20423	down	SPy0038_Holliday junction DNA helicase RuvB	SPy0038	fig|160490.1.peg.30	Holliday junction DNA helicase RuvB	DNA-replication; RuvABC plus a hypothetical
NT01SP1604	NT01SP1604_5B18	0.434	2.30415	-1.20423	down	SPy1805_preprotein translocase, SecA subunit	SPy1805	fig|160490.1.peg.1390	Protein export cytoplasm protein SecA ATPase RNA helicase (TC 3.A.5.1.1)	General secretory pathway (Sec-SRP) complex (TC 3.A.5.1.1)
NT01SP1703	NT01SP1703_5F17	0.437	2.28833	-1.19429	down	SPy1919_tagatose 1,6-diphosphate aldolase	SPy1919	fig|160490.1.peg.1479	Tagatose 1,6-diphosphate aldolase (EC 4.1.2.40)	Lactose and Galactose Uptake and Utilization
NT01SP0406	NT01SP0406_2A12	0.444	2.25225	-1.17137	down	SPy0464_conserved hypothetical protein	SPy0464	fig|160490.1.peg.334	S1 RNA binding domain	- none -
NT01SP0786	NT01SP0786_3A8	0.45	2.22222	-1.152	down	SPy0892_purine nucleoside phosphorylase	SPy0892	fig|160490.1.peg.668	Purine nucleoside phosphorylase (EC 2.4.2.1)	Purine conversions; pyrimidine conversions
NT01SP1861	NT01SP1861_5M7	0.455	2.1978	-1.13606	down	_hypothetical protein	#N/A	#N/A	Hypothetical protein	#N/A
NT01SP1910	NT01SP1910_5O8	0.455	2.1978	-1.13606	down	SPy2159_ribosomal protein L32-related protein	SPy2159	fig|160490.1.peg.1651	LSU ribosomal protein L32p	Ribosome LSU bacterial
NT01SP1671	NT01SP1671_5E11	0.459	2.17865	-1.12343	down	SPy1885_conserved hypothetical protein	SPy1885	fig|160490.1.peg.1453	Dihydroxyacetone kinase family protein	A Gram-positive cluster that relates ribosomal protein L28P to a set of uncharacterized proteins; Glycerolipid and Glycerophospholipid Metabolism in Bacteria
NT01SP1591	NT01SP1591_5B5	0.47	2.12766	-1.08927	down	SPy1788_Cobalt transport protein superfamily	SPy1788	fig|160490.1.peg.1378	Transmembrane component BL0694 of energizing module of predicted ECF transporter	- none -
NT03SP1081	NT03SP1081_6M3	0.47	2.12766	-1.08927	down	spyM18_1162_	spyM18_1162	fig|186103.1.peg.942	Helicase loader DnaB	#N/A
NT01SP0023	NT01SP0023_1A22	0.475	2.10526	-1.074	down	SPy0022_fatty acid/phospholipid synthesis protein PlsX	SPy0022	fig|160490.1.peg.16	Phosphate:acyl-ACP acyltransferase PlsX	Glycerolipid and Glycerophospholipid Metabolism in Bacteria
NT01SP0566	NT01SP0566_2H4	0.479	2.08768	-1.0619	down	SPy0652_conserved hypothetical protein	SPy0652	fig|160490.1.peg.471	Hypothetical ATP-binding protein UPF0042, contains P-loop	- none -
NT01SP1108	NT01SP1108_3N17	0.481	2.079	-1.05589	down	SPy1244_phosphate ABC transporter, permease protein	SPy1244	fig|160490.1.peg.955	Phosphate transport system permease protein pstC (TC 3.A.1.7.1)	Phosphate metabolism
NT01SP1483	NT01SP1483_4M17	0.481	2.079	-1.05589	down	SPy1666_conserved hypothetical protein TIGR00006	SPy1666	fig|160490.1.peg.1284	S-adenosyl-methyltransferase mraW (EC 2.1.1.-)	Bacterial Cell Division
NT01SP1960	NT01SP1960_6A8	0.484	2.06612	-1.04692	down	_hypothetical protein	#N/A	#N/A	Hypothetical protein	#N/A
NT01SP1677	NT01SP1677_5E17	0.485	2.06186	-1.04394	down	SPy1894_CTP synthase	SPy1894	fig|160490.1.peg.1458	CTP synthase (EC 6.3.4.2)	pyrimidine conversions
NT01SP0687	NT01SP0687_2M5	0.488	2.04918	-1.03505	down	SPy0786_alpha-(1,2)-rhamnosyltransferase	SPy0786	fig|160490.1.peg.581	Alpha-D-GlcNAc alpha-1,2-L-rhamnosyltransferase (EC 2.4.1.-)	Rhamnose containing glycans
NT01SP1221	NT01SP1221_4C9	0.49	2.04082	-1.02915	down	SPy1372_phosphoenolpyruvate-protein phosphotransferase	SPy1372	fig|160490.1.peg.1055	Phosphoenolpyruvate-protein phosphotransferase of PTS system (EC 2.7.3.9)	Sucrose-specific PTS
NT01SP0009	NT01SP0009_1A9	0.495	2.0202	-1.0145	down	SPy0008_transcription-repair coupling factor	SPy0008	fig|160490.1.peg.6	Transcription-repair coupling factor	DNA-replication; Transcription factors bacterial
NT01SP0304	NT01SP0304_1M9	0.497	2.01207	-1.00868	down	SPy0339_hypothetical protein	SPy0339	fig|160490.1.peg.247	Helicase loader DnaB	- none -
NT01SP0001	NT01SP0001_1A1	2.019	0.495295	1.01364	up	_hypothetical protein	#N/A	#N/A	Hypothetical protein	#N/A
NT01SP1119	NT01SP1119_3O4	2.056	0.486381	1.03984	up	SPy1255_Predicted permease family	SPy1255	fig|160490.1.peg.966	ABC transporter permease protein	- none -
NT01SP0314	NT01SP0314_1M19	2.061	0.485201	1.04334	up	_hypothetical protein	#N/A	#N/A	Hypothetical protein	#N/A
SpyM3_0104	SpyM3_0104_6A19	2.066	0.484027	1.04684	up	SpyM3_0104_	SpyM3_0104	fig|198466.1.peg.104	Fibronectin-binding protein	Streptococcus pyogenes Virulome; Streptococcus pyogenes FCT locus
NT01SP1080	NT01SP1080_3M13	2.152	0.464684	1.10568	up	SPy1214_lipoate-protein ligase A, putative	SPy1214	fig|160490.1.peg.929	Lipoate-protein ligase A	Dehydrogenase complexes; Lipoic acid metabolism
NT01SP0026	NT01SP0026_1B1	2.172	0.460405	1.11902	up	SPy0025_phosphoribosylformylglycinamidine synthase, putative	SPy0025	fig|160490.1.peg.19	Phosphoribosylformylglycinamidine synthase, synthetase subunit (EC 6.3.5.3) / Phosphoribosylformylglycinamidine synthase, glutamine amidotransferase subunit (EC 6.3.5.3)	De Novo Purine Biosynthesis
NT01SP0408	NT01SP0408_2A14	2.248	0.44484	1.16864	up	SPy0467_conserved hypothetical protein	SPy0467	fig|160490.1.peg.336	hypothetical protein	- none -
NT01SP0373	NT01SP0373_1P3	2.277	0.439174	1.18713	up	SPy0422_methionyl-tRNA synthetase	SPy0422	fig|160490.1.peg.302	Methionyl-tRNA synthetase (EC 6.1.1.10)	tRNA aminoacylation
NT01SP0475	NT01SP0475_2D9	2.283	0.43802	1.19093	up	SPy0543_macrolide-efflux protein	SPy0543	fig|160490.1.peg.393	ABC transporter membrane-spanning permease - macrolide efflux	- none -
NT01SP0217	NT01SP0217_1I19	2.297	0.43535	1.19975	up	SPy0237_conserved hypothetical protein	SPy0237	fig|160490.1.peg.173	Carbonic anhydrase (EC 4.2.1.1)	- none -
NT01SP0882	NT01SP0882_3E7	2.3	0.434783	1.20163	up	SPy0996_unknown conserved protein in others, putative (Prophage 370.2)	SPy0996	fig|160490.1.peg.755	hypothetical protein	- none -
SpyM3_1266	SpyM3_1266_6D19	2.365	0.422833	1.24184	up	SpyM3_1266_	SpyM3_1266	fig|198466.1.peg.1266	Phage integrase	Phage proteins
NT01SP1467	NT01SP1467_4M1	2.407	0.415455	1.26724	up	SPy1647_conserved hypothetical protein	SPy1647	fig|160490.1.peg.1270	UPF0398 protein	Control of cell elongation - division cycle in Bacilli
NT01SP1389	NT01SP1389_4I20	2.408	0.415282	1.26784	up	SPy1557_peptide methionine sulfoxide reductase	SPy1557	fig|160490.1.peg.1201	Peptide methionine sulfoxide reductase	Peptide methionine sulfoxide reductase
NT01SP0211	NT01SP0211_1I13	2.458	0.406835	1.29748	up	SPy0230_transport ATP-binding protein MsbA, putative	SPy0230	fig|160490.1.peg.169	Multidrug resistance ABC transporter ATP-binding and permease protein	- none -
NT01SP0335	NT01SP0335_1N13	2.546	0.392773	1.34823	up	SPy0373_conserved hypothetical protein	SPy0373	fig|160490.1.peg.272	Substrate-specific component RibU of riboflavin ECF transporter	Riboflavin, FMN and FAD metabolism
NT01SP0925	NT01SP0925_3G2	2.672	0.374251	1.41792	up	SPy1049_hypothetical protein	SPy1049	fig|160490.1.peg.795	Hypothetical protein SpyM3_0680	- none -
SpyM3_1313	SpyM3_1313_6E7	2.684	0.372578	1.42438	up	SpyM3_1313_	SpyM3_1313	fig|198466.1.peg.1313	Human platelet-binding protein, phage-associated	Phage proteins
NT03SP0395	NT03SP0395_6I13	2.732	0.366032	1.44996	up	_	_	#N/A	#N/A	#N/A
NT01SP1610	NT01SP1610_5B22	2.733	0.365898	1.45049	up	SPy1813_endoglycosidase S; inactivates immunoglobulin; secreted	SPy1813	fig|160490.1.peg.1395	Secreted Endo-beta-N-acetylglucosaminidase (EndoS)	Streptococcus pyogenes Virulome
NT01SP1777	NT01SP1777_5I19	2.751	0.363504	1.45996	up	SPy2003_peptide ABC transporter, ATP-binding protein, putative	SPy2003	fig|160490.1.peg.1541	Dipeptide transport ATP-binding protein dppD (TC 3.A.1.5.2)	ABC transporter dipeptide (TC 3.A.1.5.2)
NT01SP0932	NT01SP0932_3G9	2.806	0.356379	1.48852	up	SPy1057_PTS system, mannose/fructose family IIA component	SPy1057	fig|160490.1.peg.800	PTS system, IIA component, putative	- none -
NT01SP0725	NT01SP0725_2N19	2.818	0.354862	1.49467	up	_hypothetical protein	#N/A	#N/A	Hypothetical protein	#N/A
NT03SP0523	NT03SP0523_6J19	2.866	0.348918	1.51904	up	spyM18_0583_	spyM18_0583	fig|186103.1.peg.1950	Dihydroxyacetone kinase family protein	Dihydroxyacetone kinases
NT01SP1611	NT01SP1611_5B23	2.923	0.342114	1.54745	up	SPy1815_PTS system, sucrose-specific IIBC component	SPy1815	fig|160490.1.peg.1396	PTS system, sucrose-specific IIB component (EC 2.7.1.69) / PTS system, sucrose-specific IIC component (EC 2.7.1.69) / PTS system, sucrose-specific IIA component (EC 2.7.1.69)	Sucrose utilization; Sucrose-specific PTS
NT01SP0393	NT01SP0393_1P23	3.21	0.311526	1.68257	up	SPy0450_streptococcal metal-dependent transcriptional repressor, MtsR	SPy0450	fig|160490.1.peg.323	Mn-dependent transcriptional regulator MntR	- none -
NT01SP0623	NT01SP0623_2J13	3.233	0.30931	1.69287	up	SPy0716_agas protein	SPy0716	fig|160490.1.peg.525	Putative tagatose-6-phosphate ketose/aldose isomerase (EC 5.3.1.-)	N-Acetyl-Galactosamine and Galactosamine Utilization
NT01SP1130	NT01SP1130_3O15	3.298	0.303214	1.72159	up	_hypothetical protein	#N/A	#N/A	Hypothetical protein	#N/A
NT01SP0593	NT01SP0593_2I7	3.318	0.301386	1.73031	up	SPy0680_hypothetical protein (Prophage 370.1)	SPy0680	fig|160490.1.peg.495	conserved hypothetical protein - phage associated	- none -
NT01SP0701	NT01SP0701_2M19	3.44	0.290698	1.78241	up	SPy0801_ferredoxin	SPy0801	fig|160490.1.peg.594	Ferredoxin	Soluble cytochromes and functionally related electron carriers
NT03SP0350	NT03SP0350_6I8	3.543	0.282247	1.82497	up	spyM18_0393_	spyM18_0393	fig|186103.1.peg.305	Streptococcal pyrogenic exotoxin A (SpeA); superantigen	Streptococcus pyogenes Virulome; Prophage-encoded Exotoxins
SpyM3_0103	SpyM3_0103_6A18	3.601	0.277701	1.8484	up	SpyM3_0103_	SpyM3_0103	fig|198466.1.peg.103	Multiple sugar metabolism regulator	Streptococcus pyogenes virulence regulators; Streptococcus pyogenes FCT locus
NT01SP0123	NT01SP0123_1F1	3.623	0.276014	1.85718	up	SPy0136_hypothetical protein	SPy0136	fig|160490.1.peg.100	hypothetical protein	- none -
NT01SP1027	NT01SP1027_3K8	3.707	0.26976	1.89025	up	SPy1157_chromosome assembly protein homolog, putative	SPy1157	fig|160490.1.peg.884	hypothetical protein	- none -
NT01SP0044	NT01SP0044_1B19	3.928	0.254582	1.97379	up	_hypothetical protein	#N/A	#N/A	Hypothetical protein	#N/A
NT01SP1498	NT01SP1498_4N8	4.091	0.244439	2.03245	up	SPy1686_hypothetical protein	SPy1686	fig|160490.1.peg.1768	hypothetical protein	- none -
NT01SP1497	NT01SP1497_4N7	4.537	0.22041	2.18174	up	SPy1684_glycerol kinase	SPy1684	fig|160490.1.peg.1296	Glycerol kinase (EC 2.7.1.30)	Glycerol and Glycerol-3-phosphate Uptake and Utilization; Glycerolipid and Glycerophospholipid Metabolism in Bacteria
NT01SP1780	NT01SP1780_5I22	5.498	0.181884	2.45891	up	SPy2006_putative histidine triad protein; toxin, pathogenesis	SPy2006	fig|160490.1.peg.1544	Streptococcal histidine triad protein	- none -
NT03SP1199	NT03SP1199_6M24	6.65	0.150376	2.73335	up	spyM18_1284_	spyM18_1284	fig|186103.1.peg.1054	Hypothetical protein	#N/A
NT01SP1878	NT01SP1878_5M24	6.897	0.144991	2.78597	up	SPy2126_DNA-binding protein, putative (Prophage 370.4)	SPy2126	fig|160490.1.peg.1625	conserved hypothetical protein - phage associated	- none -
NT01SP0154	NT01SP0154_1G8	14.67	0.0681663	3.8748	up	SPy0170_hypothetical protein	SPy0170	fig|160490.1.peg.126	hypothetical protein	- none -
NT01SP1659	NT01SP1659_5D23	17.83	0.0560852	4.15623	up	Spy1871_Ribosomal protein S14p/S29e	Spy1871	fig|160490.1.peg.1441	SSU ribosomal protein S14p (S29e)	Ribosome SSU bacterial
